# Supplementary material for: Molecular and cellular characteristics of hybrid vigour in a commercial hybrid of Chinese cabbage
Source: BMC Plant Biol. 2016 Feb 17;16:45. doi: 10.1186/s12870-016-0734-3 (PMC4756405; doi:10.1186/s12870-016-0734-3)
Supplement: Additional file 2: Table S1. — Sequences of primers used for quantitative RT-PCR. Table S2. Plant hormone contents in 2 day cotyledon and 10 day 1st and 2nd leaves in S27, R29, F1. Table S3. Expression level of organ size associated and chloroplast-targeted genes by RNA-seq. Table S4. Differentially expressed genes between S27 and R29 in 2 day cotyledon. Table S5. Differentially expressed genes between S27 and F1 in 2 day cotyledon. Table S6. Differentially expressed genes between R29 and F1 in 2 day cotyledon. Table S7. Differentially expressed genes between F1 and MPV (Mid Parent Values) in 2 day cotyledon. Table S8. GO term overrepresented in differentially expressed genes between parental lines in 2 day cotyledon. Table S9. GO terms overrepresented in differentially expressed genes between S27 and F1 in 2 day cotyledon. Table S10. GO terms overrepresented in differentially expressed genes between R29 and F1 in 2 day cotyledon. Table S11. GO terms overrepresented in differentially expressed genes between F1 and MPV (Mid parent values) in 2 day cotyledon. Table S12. Allele-specific expressed genes in F1 hybrid. Table S13. GO term overrepresented in allele specific expressed genes in F1 at 2 days after sowing. (XLSX 157 kb) [file 12870_2016_734_MOESM2_ESM.xlsx]

## Sheet: Table S1
	Table S1 Sequences of primers used for quantitative RT-PCR
		Primer sequences (5'-3')
	Gene	Forward	Reverse
	ATPD	TGCTCTCTCTGCAGTCCAAACTTCC	GAGCTCGACGGTTGGATTCGCGAAG
	CHL27	CACTTACTTG TCCGAGAAAA TCGGG	CATGATGACG TGCATATCGA ACTCC
	CHLM	ACGGTGGAGA AAACGATGCT TATGC	AACTCAGAAT CACTCTCTTC TCTGC
	LHCA2	TTTGTGCTTC CTCTGCCATC GCCGC	TTCCATTTTA GACTATCGGG GTCAG
	PORB	CCCAAACCGCTGCAACTTCAAGCCC	CTTTAGCTGTCGGGAAATAAACCGC
	PORC	TAAGCGTTGGAACCAACCATCTCGG	TCGAACTGTTCTGCCCGTTCAAACC
	PsbS	TCAAACCATG CTGCTAACTT CCGGC	TCCCCCCACA TGTTCCGAAG AAACC
	PsbP	AGCGCGTGTTTCCTACATCAGAGCG	CATTTGCAGCTTCACCGTAGGCGGC
	ANT	TAATGGAAGCTCTCAACAGATCTTC	WGGGAARCTAAAGAACTCTTGAAAG
	ARGOS	YGTYRGAGAACAGCAAGCATGAGTT	AAAAGTGCRAGTTACATCTTTGGCC
	CYCD3	CGWAAAGAAGCCGTGGGTTGGATTC	GCAACAGAAACGAGCTGAAGCATCC
	EBP1	GATATCTGCGAGAAAGGAGACGCC	TAACGGGTCCTTCTTGAAGAACATG
	ACTIN a	CGGTCCAGCTTCGTCATACTCAGCC	AAATGTGATGTGGATATCAGGAAGG
	a [17]

## Sheet: Table S2
	Table S2 Plant hormone contents in 2 day cotyledon and 10 day 1st and 2nd leaves in S27, R29, F1
		2 day cotyledon				10 day 1st and 2nd leaves
	Hormone	S27	R29	F1		S27	R29	F1
	tZ	ND	ND	0.51 ± 0.22		0.14 ± 0.01a	0.19 ± 0.03a	0.13 ± 0.01a
	tZR	0.14 ± 0.04a	0.28 ± 0.04ab	0.32 ± 0.05b		ND	ND	ND
	tZRPs	2.07 ± 0.64a	5.27 ± 0.69b	4.78 ± 0.45b		0.19 ± 0.00a	0.20 ± 0.06a	0.11 ± 0.02a
	cZ	ND	ND	ND		0.51 ± 0.05b	0.33 ± 0.03a	0.45 ± 0.03ab
	cZR	0.15 ± 0.05a	0.15 ± 0.05a	0.09 ± 0.02a		0.24 ± 0.02b	0.13 ± 0.01a	0.14 ± 0.02a
	cZRPs	1.05 ± 0.14a	1.23 ± 0.17a	0.93 ± 0.11a		0.50 ± 0.04ab	0.53 ± 0.01b	0.42 ± 0.03a
	DZ	ND	ND	ND		ND	ND	ND
	DZR	ND	ND	ND		ND	ND	ND
	DZRPs	ND	ND	ND		ND	ND	ND
	iP	0.07 ± 0.00b	0.04 ± 0.00a	0.04 ± 0.00a		0.02 ± 0.00b	0.01 ± 0.00a	0.01 ± 0.00a
	iPR	0.07 ± 0.01a	0.17 ± 0.03b	0.13 ± 0.01ab		0.04 ± 0.01b	0.01 ± 0.01a	0.01 ± 0.00a
	iPRPs	7.44 ± 0.62a	12.99 ± 2.74a	10.73 ± 0.83a		0.41 ± 0.02b	0.42 ± 0.06b	0.25 ± 0.03a
	tZ7G	7.48 ± 0.53b	2.05 ± 0.13a	5.64 ± 0.75b		0.83 ± 0.02b	0.74 ± 0.03ab	0.69 ± 0.05a
	tZ9G	ND	ND	ND		ND	0.10 ± 0.01a	0.11 ± 0.01a
	tZOG	ND	ND	ND		ND	ND	ND
	cZOG	ND	ND	ND		ND	0.09 ± 0.04a	0.12 ± 0.03a
	tZROG	ND	ND	ND		ND	ND	ND
	cZROG	ND	ND	ND		0.05 ± 0.01a	0.07 ± 0.01a	0.05 ± 0.01a
	tZRPsOG	ND	ND	ND		ND	ND	ND
	cZRPsOG	ND	ND	ND		ND	ND	ND
	DZ9G	ND	ND	ND		ND	ND	ND
	iP7G	3.42 ± 0.18a	5.14 ± 0.56b	3.77 ± 0.30ab		2.41 ± 0.10b	1.15 ± 0.04a	1.36 ± 0.09a
	iP9G	ND	ND	ND		0.12 ± 0.01a	0.06 ± 0.00b	0.07 ± 0.01b
	GA1	ND	ND	ND		ND	ND	ND
	GA3	ND	ND	ND		ND	ND	ND
	GA4	18.97 ± 2.98b	9.96 ± 1.53a	9.96 ± 0.83a		3.03 ± 1.26a	6.78 ± 0.78b	5.66 ± 0.35ab
	GA7	ND	ND	ND		ND	ND	ND
	GA8	3.02 ± 0.32a	7.13 ± 0.78b	ND		ND	1.63 ± 0.12	ND
	GA9	ND	ND	ND		ND	ND	ND
	GA12	1811.25 ± 172.81a	2519.81 ± 109.54b	1913.23 ± 174.19a		703.99 ± 119.73a	1083.12 ± 105.80a	780.94 ± 110.80a
	GA19	2.19 ± 0.21ab	2.77 ± 0.15b	1.82 ± 0.16a		1.02 ± 0.10a	4.25 ± 0.21b	0.96 ± 0.08a
	GA20	2.21 ± 0.40a	7.04 ± 0.81b	1.68 ± 0.10a		6.43 ± 0.44b	8.25 ± 0.37c	3.30 ± 0.34a
	GA24	29.26 ± 1.62a	33.81 ± 3.25a	31.31 ± 3.69a		7.09 ± 0.40a	19.61 ± 1.11b	9.52 ± 0.95a
	GA44	ND	ND	ND		ND	2.30 ± 0.65	ND
	GA53	4.74 ± 0.39a	17.72 ± 1.39b	7.81 ± 0.67a		5.26 ± 1.57a	8.38 ± 2.05a	9.03 ± 2.07a
	SA	46465.82 ± 6226.09a	48936.16 ± 3820.35a	76669.08 ± 7225.92b		24781.78 ± 2371.17c	4039.83 ± 270.54a	10865.89 ± 1452.77b
	JA	19.56 ± 2.56ab	31.88 ± 7.45b	13.47 ± 1.92a		66.21 ± 12.01b	36.62 ± 12.09ab	24.65 ± 7.29a
	IAAla	2.16 ± 0.66a	2.61 ± 0.44a	0.96 ± 0.41a		1.67 ± 0.24	ND	ND
	IAAsp	ND	ND	ND		ND	ND	ND
	IAIle+IALeu	7.63 ± 1.24a	6.54 ± 1.79a	3.72 ± 0.66a		7.39 ± 1.09a	7.37 ± 2.34a	5.84 ± 2.10a
	IAPhe	12.06 ± 4.26	ND	ND		8.04 ± 1.92a	5.94 ± 1.75a	4.58 ± 1.70a
	IATrp	ND	ND	ND		ND	ND	ND
	ABA	24.94 ± 11.69a	37.50 ± 8.22a	12.61 ± 0.99a		31.62 ± 4.02a	41.70 ± 5.41a	32.59 ± 8.69a
	ND : No detected
	Different letters indicate significant differences at p < 0.05 (Student’s t-test).
	Mean ± Standard errors

## Sheet: Table S3
	Table S3 Expression level of organ size associated and chloroplast-targeted genes by RNA-seq
			Expression level (FPKM)
		Gene	S27 (female)	R29 (male)	F1-S27×R29
	Organ size associated genes
	ANT	Bra017852	6.9668	4.93561	4.92079
		Bra011782	4.11996	4.51764	4.46936
		Bra010610	2.28228	0	0.694945
		Total	13.369	9.45325	10.09 (0.88)
	CYCD3	Bra034612	33.2331	24.7155	24.0499
		Bra017629	15.0462	5.83092	7.44483
		Bra011501	17.8802	23.7754	14.024
		Total	66.1595	54.3218	45.52 (0.76)
	EBP1	Bra040895	129.856	129.438	89.9328
		Bra012836	70.4569	52.4963	43.0407
		Total	200.313	181.934	132.97 (0.70)
	ARGOS	Bra007491	0	1.44374	0
		Bra003394	35.365	23.3693	17.4472
		Total	35.365	24.813	17.45 (0.58)
	Chloroplast-targeted genes
	CHLM	Bra019192	191.004	149.482	341.155
		Bra019190	0	0	0
		Total	191.004	149.482	341.16 (2.00)
	CHL27	Bra014662	55.7229	0	34.8157
		Bra007284	146.349	117.201	251.672
		Bra003256	512.797	300.494	794.946
		Total	714.869	417.695	1081.43 (1.91)
	PORB	Bra026349	2209.82	1334.94	3194.86
		Bra019049	379.947	130.255	630.546
		Total	2589.77	1465.19	3825.41 (1.89)
	LHCA2	Bra014433	474.495	142.542	1228.93
		Bra003451	359.012	251.019	876.75
		Total	833.507	393.561	2105.68 (3.43)
	PORC	Bra033415	65.6487	114.398	185.123
		Bra030540	59.8088	59.9866	128.663
		Total	125.457	174.385	313.79 (2.09)
	PsbS	Bra036950	768.747	476.352	1346.62
		Bra014024	647.777	355.365	1244.68
		Total	1416.52	831.717	2591.30 (2.31)
	ATPD	Bra038377	213.262	155.685	419.32
		Bra012341	4.77093	7.64991	6.63138
		Bra000687	586.59	438.268	1214.99
		Total	804.623	601.602	1640.94 (2.33)
	PsbP	Bra031534	593.522	278.771	1351.15
		Bra030660	638.948	333.564	1313.67
		Bra018294	60.1013	88.3773	65.0832
		Bra015520	540.379	276.307	1027.05
		Total	1832.95	977.019	3756.96 (2.67)
	The relative ratio of expression level compared with MPV (mid parent values) is shown in parentheses

## Sheet: Table S4
	Table S4 Differentially expressed genes between S27 and R29 in 2 day cotyledon
		B. rapa			Highly homologous genes in A. thaliana
		Gene	Fold change (log2) R29/S27		Gene	E-value	Annotations
	R29>S27	Bra020643	-10.2207		AT1G06900	9e-94	Insulinase (Peptidase family M16) family protein
		Bra026913	-9.32627		AT5G03495	7e-20	RNA-binding (RRM/RBD/RNP motifs) family protein
		Bra039540	-9.10681		AT4G15530	0	PPDK (pyruvate orthophosphate dikinase)
		Bra005702	-9.05341		AT5G08420	1e-55	RNA binding
		Bra011765	-8.54052		AT4G37445	4e-25	calcium-binding EF hand family protein
		Bra026915	-8.20162		None
		Bra032788	-8.06753		AT1G24610	0	SET domain-containing protein
		Bra039170	-7.93517		AT3G02310	1e-134	SEPALLATA 2
		Bra000597	-7.72556		None
		Bra036376	-7.54894		None
		Bra006107	-7.26835		AT5G11670	0	NADP-malic enzyme 2
		Bra014262	-7.19735		AT1G51420	0	SUCROSE-PHOSPHATASE 1
		Bra031247	-6.90927		AT3G21055	6e-21	PSBTN (photosystem II subunit T)
		Bra030108	-6.89878		AT1G28580	2e-178	GDSL-like Lipase/Acylhydrolase superfamily protein
		Bra034666	-6.87756		AT4G34950	0	nodulin family protein
		Bra024726	-6.5821		AT1G22090	3e-33	emb2204 (embryo defective 2204)
		Bra030140	-6.49562		AT1G29470	0	S-adenosyl-L-methionine-dependent methyltransferases superfamily protein
		Bra001863	-6.4446		AT3G22300	3e-67	RPS10 (RIBOSOMAL PROTEIN S10)
		Bra036599	-6.05813		AT5G26920	2e-143	CBP60G (CAM-BINDING PROTEIN 60-LIKE.G)
		Bra033128	-5.85964		AT4G11790	2e-73	Ran-binding protein 1 domain-containing protein
		Bra003635	-5.69556		AT1G78850	0	curculin-like (mannose-binding) lectin family protein
		Bra030755	-5.67521		AT1G09070	6e-68	SRC2 (SOYBEAN GENE REGULATED BY COLD-2)
		Bra029231	-5.59516		AT5G63350	3e-86	unknown protein
		Bra019453	-5.58734		AT3G43810	3e-81	CAM7 (CALMODULIN 7)
		Bra001787	-5.47466		AT3G20370	1e-159	meprin and TRAF homology domain-containing protein
		Bra020322	-5.4301		AT5G59310	6e-43	LTP4 (LIPID TRANSFER PROTEIN 4)
		Bra038850	-5.40313		AT2G19270	5e-74	CONTAINS InterPro DOMAIN/s: Mitotic checkpoint protein PRCC, C-terminal (InterPro:IPR018800)
		Bra034350	-5.27648		None
		Bra037416	-5.19306		AT1G01050	1e-114	AtPPa1 (Arabidopsis thaliana pyrophosphorylase 1)
		Bra028968	-5.14059		AT5G55620	1e-44	unknown protein
		Bra022948	-5.10452		None
		Bra011130	-5.09559		AT4G29700	0	type I phosphodiesterase/nucleotide pyrophosphatase family protein
		Bra039490	-4.92176		AT4G18780	6e-92	IRX1 (IRREGULAR XYLEM 1)
		Bra004058	-4.86922		AT3G45140	0	LOX2 (LIPOXYGENASE 2)
		Bra004320	-4.85964		AT1G68570	0	proton-dependent oligopeptide transport (POT) family protein
		Bra017817	-4.76653		AT4G37320	1e-172	CYTOCHROME P450, FAMILY 81
		Bra011766	-4.72753		AT4G37445	2e-60	Calcium-binding EF hand family protein
		Bra006426	-4.68949		AT4G15096	1e-06	unknown protein
		Bra027431	-4.68082		AT3G13470	4e-130	CHAPERONIN-60BETA2
		Bra012220	-4.67111		None
		Bra024659	-4.60072		AT1G27130	1e-101	ATGSTU13 (ARABIDOPSIS THALIANA GLUTATHIONE S-TRANSFERASE TAU 13)
		Bra023938	-4.46912		AT3G20650	0	mRNA capping enzyme family protein
		Bra040904	-4.40807		AT3G20370	5e-169	meprin and TRAF homology domain-containing protein
		Bra023350	-4.38971		AT5G36930	0	Disease resistance protein (TIR-NBS-LRR class) family
		Bra005919	-4.38895		AT5G06870	1e-120	PGIP2 (POLYGALACTURONASE INHIBITING PROTEIN 2)
		Bra013777	-4.30589		AT4G24220	0	VEP1 (VEIN PATTERNING 1)
		Bra006516	-4.22503		AT5G19760	9e-163	dicarboxylate/tricarboxylate carrier (DTC)
		Bra000311	-4.17756		AT2G43590	5e-127	Chitinase family protein
		Bra018654	-4.15925		AT1G08110	1e-117	lactoylglutathione lyase family protein
		Bra035006	-4.15651		AT3G44300	8e-145	NIT2 (nitrilase 2)
		Bra016380	-4.15168		AT1G78300	6e-120	GRF2 (GENERAL REGULATORY FACTOR 2)
		Bra009433	-4.15124		AT5G04740	3e-129	ACT domain-containing protein
		Bra038088	-4.10263		AT4G15210	0	BAM5 (BETA-AMYLASE 5)
		Bra010369	-4.09982		AT4G28390	3e-178	AAC3 (ADP/ATP CARRIER 3)
		Bra038969	-4.0962		AT4G14080	0	MEE48 (maternal effect embryo arrest 48)
		Bra025671	-4.07127		AT1G18600	2e-129	RBL12 (ARABIDOPSIS RHOMBOID-LIKE PROTEIN 12
		Bra011696	-4.0619		AT4G36640	3e-143	SEC14 cytosolic factor family protein
		Bra014044	-4.01844		AT1G45201	0	TLL1 (TRIACYLGLYCEROL LIPASE-LIKE 1)
		Bra013580	-3.78867		AT4G22000	6e-54	unknown protein
		Bra016677	-3.69475		AT1G14980	3e-50	CPN10 (CHAPERONIN 10)
		Bra019804	-3.69446		AT1G13030	4e-170	sphere organelles protein-related
		Bra002627	-3.67694		AT5G58670	0	PLC1 (PHOSPHOLIPASE C 1)
		Bra004474	-3.67655		AT2G47180	2e-180	AtGolS1 (Arabidopsis thaliana galactinol synthase 1)
		Bra016726	-3.65738		AT5G43690	2e-129	sulfotransferase family protein
		Bra030106	-3.63809		AT1G28570	2e-139	SGNH hydrolase-type esterase superfamily protein
		Bra040057	-3.63497		AT3G08730	0	PK1 (PROTEIN-SERINE KINASE 1)
		Bra037085	-3.6195		AT3G22110	7e-79	20S PROTEASOME ALPHA SUBUNIT C1
		Bra007607	-3.60441		AT3G61400	6e-147	1-aminocyclopropane-1-carboxylate oxidase-like protein
		Bra013155	-3.54798		AT2G11910	2e-10	unknown protein
		Bra020574	-3.4561		AT5G27820	1e-56	ribosomal protein L18 family protein
		Bra006507	-3.4446		AT5G19510	9e-81	elongation factor 1B alpha-subunit 2 (eEF1Balpha2)
		Bra010562	-3.44261		AT4G36610	5e-90	alpha/beta-Hydrolases superfamily protein
		Bra022920	-3.43534		AT2G25450	2e-155	encodes a protein whose sequence is similar to ACC oxidase
		Bra016382	-3.38348		AT1G22370	0	AtUGT85A5 (UDP-glucosyl transferase 85A5)
		Bra036573	-3.2824		AT5G26280	8e-167	meprin and TRAF homology domain-containing protein
		Bra004671	-3.27023		AT2G42130	2e-116	unknown protein
		Bra013053	-3.12165		AT4G35000	5e-128	APX3 (ASCORBATE PEROXIDASE 3)
		Bra029375	-3.11742		AT5G23540	9e-73	Mov34/MPN/PAD-1 family protein
		Bra025289	-3.05532		AT4G39510	0	CYTOCHROME P450, FAMILY 96, SUBFAMILY A
		Bra013602	-2.98539		AT4G22240	4e-123	Plastid-lipid associated protein PAP / fibrillin family protein
		Bra001886	-2.87157		AT3G22840	2e-76	ELIP1 (EARLY LIGHT-INDUCABLE PROTEIN)
		Bra008915	-2.77346		AT5G12110	2e-84	elongation factor 1B alpha-subunit 1 (eEF1Balpha1)
		Bra020549	-2.76598		AT5G25980	2e-79	TGG2 (GLUCOSIDE GLUCOHYDROLASE 2)
		Bra001100	-2.72033		AT3G04290	0	LTL1 (LI-TOLERANT LIPASE 1
		Bra029311	-2.6281		AT5G61420	6e-125	MYB28 (myb domain protein 28)
		Bra040296	-2.58035		AT3G06860	0	MFP2 (MULTIFUNCTIONAL PROTEIN 2)
		Bra039973	-2.48171		AT2G29300	1e-125	tropinone reductase
		Bra022209	-2.48147		AT3G17340	0	ARM repeat superfamily protein
		Bra017222	-2.42134		AT2G36830	5e-127	GAMMA-TIP (GAMMA TONOPLAST INTRINSIC PROTEIN)
		Bra027254	-2.38434		AT3G15353	8e-22	MT3 (METALLOTHIONEIN 3)
		Bra018750	-2.34602		AT1G23160	0	auxin-responsive GH3 family protein
		Bra038442	-2.29237		AT4G14130	1e-157	XTR7 (XYLOGLUCAN ENDOTRANSGLYCOSYLASE 7)
		Bra029354	-2.2616		AT5G08130	8e-96	Encodes a basic helix-loop-helix (bHLH) family protein BIM1 (BES1-INTERACTING MYC-LIKE 1)
		Bra005428	No expression in R29		AT2G34390	4e-120	NIP2;1 (NOD26-LIKE INTRINSIC PROTEIN 2;1)
		Bra006860	No expression in R29		AT5G56710	3e-46	60S ribosomal protein L31 (RPL31C)
		Bra011149	No expression in R29		AT5G63820	2e-44	unknown protein
		Bra036161	No expression in R29		AT5G48760	4e-112	60S ribosomal protein L13A (RPL13aD)
	R29<S27	Bra034652	11.0385		None
		Bra001453	9.91864		AT3G12500	1e-95	ATHCHIB (ARABIDOPSIS THALIANA BASIC CHITINASE)
		Bra019377	9.41195		AT4G22490	2e-42	Bifunctional inhibitor/lipid-transfer protein/seed storage 2S albumin superfamily protein
		Bra033859	9.088		AT1G32080	0	Encodes a plant LrgAB/CidAB protein
		Bra025877	8.98716		AT1G66235	4e-09	unknown protein
		Bra006427	8.59157		AT5G17900	2e-118	microfibrillar-associated protein-related
		Bra017224	8.13295		AT2G36750	0	UGT73C1 (UDP-GLUCOSYL TRANSFERASE 73C1)
		Bra004209	8.10012		AT1G67195	9e-23	MICRORNA414
		Bra019571	7.94072		AT3G48890	5e-49	ARABIDOPSIS THALIANA MEMBRANE-ASSOCIATED PROGESTERONE BINDING PROTEIN 3
		Bra015717	7.9135		AT1G76860	3e-46	Small nuclear ribonucleoprotein family protein
		Bra002577	7.82131		AT3G62030	2e-45	CYCLOPHILIN 20-3
		Bra037230	7.32854		AT5G28237	0	Pyridoxal-5'-phosphate-dependent enzyme family protein
		Bra040246	7.10615		AT3G05900	3e-34	neurofilament protein-related
		Bra040221	6.57081		AT3G06400	0	CHR11 (CHROMATIN-REMODELING PROTEIN 11)
		Bra026740	6.47227		AT1G15910	0	FACTOR OF DNA METHYLATION 1
		Bra010821	6.46604		AT1G29660	0	GDSL-like Lipase/Acylhydrolase superfamily protein
		Bra002738	6.42807		AT5G57320	0	villin, putative
		Bra001975	6.26534		AT2G16365	1e-152	F-box family protein
		Bra010724	6.07902		AT1G73490	2e-24	RNA recognition motif (RRM)-containing protein
		Bra028617	6.06138		AT5G09760	0	pectinesterase family protein
		Bra020698	5.87168		AT3G07460	6e-47	unknown protein
		Bra019510	5.86696		AT3G47650	1e-53	bundle-sheath defective protein 2 family
		Bra012981	5.85905		AT5G61130	3e-68	PDCB1 (PLASMODESMATA CALLOSE-BINDING PROTEIN 1)
		Bra002347	5.75691		AT5G20960	0	AAO1 (ARABIDOPSIS ALDEHYDE OXIDASE 1)
		Bra040641	5.59647		AT3G05190	0	aminotransferase class IV family protein
		Bra036570	5.47227		AT5G26220	7e-114	ChaC-like family protein
		Bra018702	5.34221		AT1G36160	0	ACC1 (ACETYL-COENZYME A CARBOXYLASE 1)
		Bra018969	5.32962		AT1G52400	0	BGLU18 (BETA GLUCOSIDASE 18)
		Bra037711	5.28672		AT2G43500	0	RWP-RK domain-containing protein
		Bra034099	5.13939		AT4G23680	9e-72	major latex protein-related
		Bra030431	5.11254		AT1G51650	1e-23	ATP synthase epsilon chain
		Bra010357	5.06275		AT1G14800	5e-09	Nucleic acid-binding, OB-fold-like protein
		Bra014241	4.89042		AT1G50180	0	NB-ARC domain-containing disease resistance protein
		Bra038406	4.85747		AT4G15970	5e-84	unknown protein
		Bra002666	4.84311		AT5G58240	8e-78	Encodes a Fhit protein
		Bra024187	4.58571		AT4G28640	8e-86	IAA11 (INDOLE-3-ACETIC ACID INDUCIBLE 11)
		Bra011636	4.52118		AT4G35770	2e-80	SEN1 (SENESCENCE 1)
		Bra000983	4.51395		AT3G01870	0	unknown protein
		Bra019475	4.46774		AT3G46060	7e-87	small GTP-binding protein (ara-3)
		Bra018834	4.4556		AT1G15890	0	Disease resistance protein (CC-NBS-LRR class) family
		Bra011596	4.44718		AT4G35230	0	BSK1 (BR-SIGNALING KINASE 1)
		Bra005425	4.41046		AT2G34430	1e-149	LHCB1.4
		Bra037191	4.38688		AT5G66040	9e-49	STR16 (SULFURTRANSFERASE PROTEIN 16)
		Bra025297	4.37835		AT3G27690	3e-142	LHCB2.3
		Bra034799	4.36565		AT3G11940	8e-109	ATRPS5A (RIBOSOMAL PROTEIN 5A)
		Bra022468	4.36446		AT3G19930	0	STP4 (SUGAR TRANSPORTER 4)
		Bra018808	4.35576		AT1G49650	3e-153	cell death associated protein-related
		Bra017183	4.34221		AT2G37480	8e-46	unknown protein
		Bra030537	4.33676		AT1G03600	4e-59	photosystem II family protein
		Bra039202	4.33442		AT2G23510	0	SDT (SPERMIDINE DISINAPOYL ACYLTRANSFERASE)
		Bra009709	4.30599		AT5G23850	0	unknown protein
		Bra025304	4.26178		AT3G27830	3e-51	RPL12-A (RIBOSOMAL PROTEIN L12-A)
		Bra038562	4.23635		AT2G19080	3e-118	metaxin-related
		Bra033396	4.22364		AT1G03410	6e-125	unknown protein
		Bra024741	4.11573		AT1G25490	7e-176	RCN1 (ROOTS CURL IN NPA)
		Bra002886	3.96479		AT5G55620	6e-38	unknown protein
		Bra028864	3.95414		AT5G02770	3e-58	unknown protein
		Bra015524	3.86319		AT2G30620	3e-18	winged-helix DNA-binding transcription factor family protein
		Bra021118	3.79221		AT1G28030	1e-130	2-oxoglutarate (2OG) and Fe(II)-dependent oxygenase superfamily protein
		Bra000806	3.75846		AT4G04830	3e-68	methionine sulfoxide reductase B5 (MSRB5)
		Bra003398	3.74674		AT3G59990	0	MAP2B (METHIONINE AMINOPEPTIDASE 2B)
		Bra012702	3.66686		AT4G13410	0	CELLULOSE SYNTHASE LIKE A15
		Bra007800	3.66291		AT2G25430	0	epsin N-terminal homology (ENTH) domain-containing protein
		Bra040582	3.62		AT5G23960	0	TPS21 (TERPENE SYNTHASE 21)
		Bra017857	3.60238		AT4G00585	2e-38	unknown protein
		Bra034766	3.59843		AT3G12260	6e-54	LYR family of Fe/S cluster biogenesis protein
		Bra032616	3.46604		AT1G01050	4e-111	AtPPa1 (Arabidopsis thaliana pyrophosphorylase 1)
		Bra001447	3.35398		AT3G12290	5e-154	Amino acid dehydrogenase family protein
		Bra030910	3.3518		AT1G54050	2e-67	17.4 kDa class III heat shock protein (HSP17.4-CIII)
		Bra023981	3.30968		AT4G31840	2e-60	plastocyanin-like domain-containing protein
		Bra003401	3.28549		AT3G60130	0	BGLU16 (BETA GLUCOSIDASE 16)
		Bra014268	3.14382		AT2G31670	2e-68	Stress responsive alpha-beta barrel domain protein
		Bra011583	3.13643		AT4G35080	2e-133	high-affinity nickel-transport family protein
		Bra012274	3.10714		AT1G21310	0.0002	ATEXT3 (EXTENSIN 3)
		Bra008757	3.0715		AT5G14450	0	GDSL-like Lipase/Acylhydrolase superfamily protein
		Bra036158	3.06801		AT5G48850	4e-152	ATSDI1 (SULPHUR DEFICIENCY-INDUCED 1)
		Bra026982	3.06642		AT1G12250	2e-105	thylakoid lumenal protein-related
		Bra021285	3.02054		AT3G17940	9e-168	aldose 1-epimerase family protein
		Bra036642	3.0004		AT1G12520	7e-57	ATCCS (COPPER CHAPERONE FOR SOD1)
		Bra001774	2.97588		AT3G20080	6e-165	CYTOCHROME P450, FAMILY 705
		Bra023022	2.96117		AT1G72110	4e-167	unknown protein
		Bra038081	2.95681		AT4G15510	2e-104	photosystem II reaction center PsbP family protein
		Bra017453	2.90891		AT1G79850	2e-45	RPS17 (RIBOSOMAL PROTEIN S17)
		Bra020666	2.87066		AT5G49030	0	OVA2 (ovule abortion 2)
		Bra039070	2.69632		AT3G27690	4e-140	LHCB2.4
		Bra028960	2.65987		AT2G20515	3e-60	unknown protein
		Bra031786	2.61474		AT1G11870	0	SRS (SERYL-TRNA SYNTHETASE)
		Bra025914	2.59105		AT1G18330	6e-116	EPR1 (EARLY-PHYTOCHROME-RESPONSIVE1)
		Bra016862	2.52513		AT2G42690	0	alpha/beta-Hydrolases superfamily protein
		Bra002375	2.51441		AT5G21940	1e-70	unknown protein
		Bra013183	2.46206		AT2G05100	9e-141	LHCB2.1
		Bra027250	2.45972		AT3G15360	8e-89	TRX-M4 (ARABIDOPSIS THIOREDOXIN M-TYPE 4)
		Bra030182	2.43809		AT1G29930	3e-145	CAB1 (CHLOROPHYLL A/B BINDING PROTEIN 1)
		Bra031012	2.41539		AT1G76690	2e-156	12-OXOPHYTODIENOATE REDUCTASE 2
		Bra015908	2.37617		AT1G74470	0	geranylgeranyl reductase
		Bra023492	2.37044		AT5G14910	1e-57	heavy-metal-associated domain-containing protein
		Bra030242	2.33322		AT2G22400	0	S-adenosyl-L-methionine-dependent methyltransferases superfamily protein
		Bra010807	2.32912		AT1G29920	1e-149	CAB2 (CHLOROPHYLL A/B-BINDING PROTEIN 2)
		Bra018876	2.30855		AT1G50900	4e-79	GRANA DEFICIENT CHLOROPLAST 1
		Bra007494	2.2948		AT3G59940	1e-164	kelch repeat-containing F-box family protein
		Bra009750	2.17881		AT5G24314	2e-63	PLASTID TRANSCRIPTIONALLY ACTIVE7
		Bra003190	No expression in S27		AT3G54600	0	DJ-1 family protein
		Bra014535	No expression in S27		AT3G59540	4e-31	60S ribosomal protein L38 (RPL38B)
		Bra019474	No expression in S27		AT3G45780	0	PHOT1 (PHOTOTROPIN 1)
		Bra035533	No expression in S27		AT2G06520	1e-19	PSBX (photosystem II subunit X)
		Bra038080	No expression in S27		AT4G15550	0	IAGLU (INDOLE-3-ACETATE BETA-D-GLUCOSYLTRANSFERASE)
		Bra040920	No expression in S27		AT5G23960	0	TPS21 (TERPENE SYNTHASE 21)

## Sheet: Table S5
	Table S5 Differentially expressed genes between S27 and F1 in 2 day cotyledon
		B. rapa			Highly homologous genes in A. thaliana
		Gene	Fold change (log2) F1/S27		Gene	E-value	Annotations
	S27>F1	Bra005937	-7.38298		AT5G07470	1e-79	PMSR3 (PEPTIDEMETHIONINE SULFOXIDE REDUCTASE 3)
		Bra027999	-5.39093		AT4G10250	5e-57	ATHSP22.0
		Bra036158	-5.27545		AT5G48850	4e-152	ATSDI1 (SULPHUR DEFICIENCY-INDUCED 1)
		Bra005939	-4.95638		AT5G07470	3e-79	PMSR3 (PEPTIDEMETHIONINE SULFOXIDE REDUCTASE 3)
		Bra026317	-4.44948		AT4G27670	2e-93	HSP21 (HEAT SHOCK PROTEIN 21)
		Bra005938	-4.27545		AT5G07470	5e-81	PMSR3 (PEPTIDEMETHIONINE SULFOXIDE REDUCTASE 3)
		Bra036570	-3.57119		AT5G26220	7e-114	ChaC-like family protein
		Bra006137	-3.27829		AT5G12020	2e-61	HSP17.6II (17.6 KDA CLASS II HEAT SHOCK PROTEIN)
		Bra018969	-3.0915		AT1G52400	0	BGLU18 (BETA GLUCOSIDASE 18)
		Bra007739	-2.88313		AT3G63350	2e-112	HSFA7B (HEAT SHOCK TRANSCRIPTION FACTOR A7B)
		Bra008920	-2.78292		AT5G12020	3e-65	HSP17.6II (17.6 KDA CLASS II HEAT SHOCK PROTEIN)
		Bra001453	-2.68366		AT3G12500	1e-95	ATHCHIB (ARABIDOPSIS THALIANA BASIC CHITINASE)
		Bra025324	-2.65843		AT3G28210	4e-95	Encodes a putative zinc finger protein (PMZ)
		Bra015922	-2.59598		AT1G74310	0	ATHSP101 (ARABIDOPSIS THALIANA HEAT SHOCK PROTEIN 101)
		Bra012274	-2.58357		AT1G21310	0.0002	ATEXT3 (EXTENSIN 3)
		Bra030958	-2.57999		AT5G55890	1e-108	unknown protein
		Bra028628	-2.37215		AT5G09590	0	MTHSC70-2 (MITOCHONDRIAL HSP70 2)
		Bra000806	-2.31414		AT4G04830	3e-68	ATMSRB5 (METHIONINE SULFOXIDE REDUCTASE B5)
		Bra034921	-2.28502		AT1G43780	0	scpl44 (serine carboxypeptidase-like 44)
		Bra026084	-2.27431		AT1G16030	0	Hsp70b (heat shock protein 70B)
		Bra008757	-2.26298		AT5G14450	0	GDSL-motif lipase/hydrolase family protein
		Bra023022	-2.25539		AT1G72110	4e-167	unknown protein
		Bra030910	-2.15294		AT1G54050	2e-67	17.4 kDa class III heat shock protein (HSP17.4-CIII)
		Bra009709	-2.14187		AT5G23850	0	unknown protein
		Bra029677	-2.12357		AT3G07770	0	ATP binding
		Bra018383	-2.11802		AT2G29500	3e-63	17.6 kDa class I small heat shock protein (HSP17.6B-CI)
		Bra009741	-2.11287		AT5G24280	0	DMS3 (DEFECTIVE IN MERISTEM SILENCING 3)
		Bra012828	-2.0874		AT3G51910	2e-98	HSFA7A (HEAT SHOCK TRANSCRIPTION FACTOR A7A)
		Bra013872	-2.07921		AT4G25200	1e-72	ATHSP23.6-MITO (MITOCHONDRION-LOCALIZED SMALL HEAT SHOCK PROTEIN 23.6)
		Bra004553	-2.07641		AT2G46240	1e-105	BAG6 (BCL-2-ASSOCIATED ATHANOGENE 6)
		Bra024533	-2.07489		AT4G02450	2e-17	glycine-rich protein
		Bra037477	-2.00133		AT5G48570	0	ATFKBP65
		Bra000557	-1.9366		AT2G26150	2e-153	HSFA2 (HEAT SHOCK TRANSCRIPTION FACTOR A2)
	S27<F1	Bra020643	10.4478		AT1G06900	9e-94	Insulinase (Peptidase family M16) family protein
		Bra026913	8.11687		AT5G03495	7e-20	nucleotide binding
		Bra039540	7.94302		AT4G15530	0	PPDK (pyruvate orthophosphate dikinase)
		Bra031247	7.91777		AT3G21055	6e-21	PSBTN (photosystem II subunit T)
		Bra011765	7.86506		AT4G37445	4e-25	calcium-binding EF hand family protein
		Bra026915	7.7822		None
		Bra005702	7.6943		AT5G08420	1e-55	RNA binding
		Bra006107	7.20433		AT5G11670	0	ATNADP-ME2 (NADP-malic enzyme 2)
		Bra039170	7.08841		AT3G02310	1e-134	SEP2 (SEPALLATA 2)
		Bra000597	6.62466		AT3G15650	2.9	phospholipase/carboxylesterase family protein
		Bra013175	6.43879		AT2G05540	1e-05	glycine-rich protein
		Bra036376	6.42065		None
		Bra012540	6.10933		AT4G19500	0	Disease resistance protein (TIR-NBS-LRR class) family
		Bra014262	6.09415		AT1G51420	0	SPP1 (SUCROSE-PHOSPHATASE 1)
		Bra032160	6.02376		AT2G23580	8e-109	MES4 (METHYL ESTERASE 4)
		Bra003635	5.71678		AT1G78850	0	curculin-like (mannose-binding) lectin family protein
		Bra009397	5.71678		AT5G09660	0	PMDH2 (peroxisomal NAD-malate dehydrogenase 2)
		Bra030755	5.40227		AT1G09070	6e-68	SRC2 (SOYBEAN GENE REGULATED BY COLD-2)
		Bra030140	5.39485		AT1G29470	0	dehydration-responsive protein-related
		Bra036599	5.28177		AT5G26920	2e-143	CBP60G (CAM-BINDING PROTEIN 60-LIKE.G)
		Bra028968	5.07106		AT5G55620	1e-44	unknown protein
		Bra004320	4.98312		AT1G68570	0	proton-dependent oligopeptide transport (POT) family protein
		Bra029231	4.90197		AT5G63350	3e-86	unknown protein
		Bra013343	4.76072		AT4G18740	1e-48	transcription termination factor
		Bra033128	4.76072		AT4G11790	2e-73	Ran-binding protein 1 domain-containing protein
		Bra031933	4.64043		AT5G64120	2e-155	peroxidase, putative
		Bra038850	4.61937		AT2G19270	5e-74	Mitotic checkpoint protein PRCC, C-terminal
		Bra011766	4.23926		AT4G37445	2e-60	calcium-binding EF hand family protein
		Bra019453	4.18726		AT3G43810	3e-81	CAM7 (CALMODULIN 7)
		Bra017817	4.05938		AT4G37320	1e-172	CYP81D5 (CYTOCHROME P450, FAMILY 81, SUBFAMILY D, POLYPEPTIDE 5)
		Bra012364	3.98476		AT1G23130	6e-51	Bet v I allergen family protein
		Bra018544	3.86894		AT4G00165	4e-47	protease inhibitor/seed storage/lipid transfer protein (LTP) family protein
		Bra027431	3.7579		AT3G13470	4e-130	chaperonin, putative
		Bra005347	3.75246		AT1G32470	7e-74	glycine cleavage system H protein, mitochondrial, putative
		Bra011696	3.72863		AT4G36640	3e-143	SEC14 cytosolic factor family protein / phosphoglyceride transfer family protein
		Bra023485	3.69838		AT5G14740	2e-137	CA2 (CARBONIC ANHYDRASE 2)
		Bra039113	3.68904		AT3G01500	1e-145	CA1 (CARBONIC ANHYDRASE 1)
		Bra034024	3.68455		AT5G38430	2e-90	ribulose bisphosphate carboxylase small chain 1B(RBCS-1B)
		Bra038235	3.65824		AT3G19850	0	phototropic-responsive NPH3 family protein
		Bra010579	3.65603		AT4G37220	5e-82	stress-responsive protein, putative
		Bra006516	3.62186		AT5G19760	9e-163	dicarboxylate/tricarboxylate carrier (DTC)
		Bra030676	3.58894		AT1G07180	0	NDA1 (ALTERNATIVE NAD(P)H DEHYDROGENASE 1)
		Bra040520	3.53787		AT3G01500	3e-151	CA1 (CARBONIC ANHYDRASE 1)
		Bra015350	3.44726		AT1G04800	5e-14	glycine-rich protein
		Bra035006	3.42199		AT3G62410	3e-55	CP12-2 (CP12 DOMAIN-CONTAINING PROTEIN 2)
		Bra003499	3.40557		AT3G62410	3e-55	CP12-2 (CP12 DOMAIN-CONTAINING PROTEIN 2)
		Bra001787	3.3925		AT3G20370	1e-159	meprin and TRAF homology domain-containing protein
		Bra005919	3.35862		AT5G06870	1e-120	PGIP2 (POLYGALACTURONASE INHIBITING PROTEIN 2)
		Bra009433	3.32476		AT5G04740	3e-129	ACT domain-containing protein
		Bra002627	3.28679		AT5G58670	0	PLC1 (PHOSPHOLIPASE C 1)
		Bra023350	3.27607		AT5G36930	0	disease resistance protein (TIR-NBS-LRR class), putative
		Bra018654	3.25614		AT1G08110	1e-117	lactoylglutathione lyase, putative / glyoxalase I, putative
		Bra030653	3.18461		AT1G06460	1e-99	ACD32.1 (ALPHA-CRYSTALLIN DOMAIN 32.1)
		Bra011130	3.13869		AT4G29700	0	type I phosphodiesterase/nucleotide pyrophosphatase family protein
		Bra014044	3.12776		AT1G45201	0	TLL1 (TRIACYLGLYCEROL LIPASE-LIKE 1)
		Bra024142	3.09087		AT4G29590	5e-154	methyltransferase
		Bra013148	3.0664		AT2G13360	0	AGT (ALANINE:GLYOXYLATE AMINOTRANSFERASE)
		Bra030106	3.05177		AT1G28570	2e-139	GDSL-motif lipase, putative
		Bra010643	3.04701		AT4G39970	1e-148	haloacid dehalogenase-like hydrolase family protein
		Bra016380	3.00561		AT1G78300	6e-120	GRF2 (GENERAL REGULATORY FACTOR 2)
		Bra030319	2.98332		AT2G21140	8e-58	ATPRP2 (PROLINE-RICH PROTEIN 2)
		Bra014486	2.96014		AT2G28580	1e-113	unknown protein
		Bra025671	2.87175		AT1G18600	2e-129	RBL12 (ARABIDOPSIS RHOMBOID-LIKE PROTEIN 12)
		Bra004671	2.80874		AT2G42130	2e-116	unknown protein
		Bra026991	2.77		AT1G12110	0	NRT1.1 (NITRATE TRANSPORTER 1.1)
		Bra023351	2.76894		AT5G11950	7e-108	protein homodimerization
		Bra020549	2.75797		AT5G25980	2e-79	TGG2 (GLUCOSIDE GLUCOHYDROLASE 2)
		Bra001100	2.74745		AT3G04290	0	LTL1 (LI-TOLERANT LIPASE 1)
		Bra016650	2.72568		AT1G15820	2e-124	LHCB6 (LIGHT HARVESTING COMPLEX PSII SUBUNIT 6)
		Bra013777	2.72173		AT4G24220	0	VEP1 (VEIN PATTERNING 1)
		Bra010562	2.7101		AT4G36610	5e-90	hydrolase, alpha/beta fold family protein
		Bra030306	2.70183		AT2G21280	8e-167	GC1 (GIANT CHLOROPLAST 1)
		Bra013155	2.64936		AT2G11910	2e-10	unknown protein
		Bra003221	2.6312		AT3G55800	6e-144	SBPASE (sedoheptulose-bisphosphatase)
		Bra000311	2.6211		AT2G43590	5e-127	chitinase, putative"
		Bra032315	2.60491		AT1G29390	2e-91	COR314-TM2 (COLD REGULATED 314 THYLAKOID MEMBRANE 2)
		Bra021163	2.59953		AT3G16140	1e-51	PSAH-1 (photosystem I subunit H-1)
		Bra010375	2.58874		AT4G28310	4e-51	unknown protein
		Bra037385	2.58215		AT4G01080	0	unknown protein
		Bra026426	2.57825		AT4G26530	0	fructose-bisphosphate aldolase, putative
		Bra023713	2.57161		AT5G19220	0	APL1 (ADP GLUCOSE PYROPHOSPHORYLASE LARGE SUBUNIT 1)
		Bra003874	2.5439		AT1G72610	7e-94	GER1 (GERMIN-LIKE PROTEIN 1)
		Bra015530	2.54313		AT2G30570	9e-31	PSBW (PHOTOSYSTEM II REACTION CENTER W)
		Bra007678	2.53501		AT3G62410	1e-54	CP12-2 (CP12 DOMAIN-CONTAINING PROTEIN 2)
		Bra040057	2.50556		AT3G08730	0	PK1 (PROTEIN-SERINE KINASE 1)
		Bra025289	2.44888		AT4G39510	0	CYTOCHROME P450, FAMILY 96, SUBFAMILY A
		Bra005731	2.44647		AT5G02580	1e-37	unknown protein
		Bra027338	2.44299		AT3G14420	0	GOX1 (GLYCOLATE OXIDASE 1)
		Bra037207	2.4193		AT2G13360	0	AGT (ALANINE:GLYOXYLATE AMINOTRANSFERASE)
		Bra001886	2.37004		AT3G22840	2e-76	ELIP1 (EARLY LIGHT-INDUCABLE PROTEIN)
		Bra032945	2.36719		AT3G26740	5e-32	CCL (CCR-LIKE)
		Bra019749	2.35692		AT1G12240	0	VAC-INV (VACUOLAR INVERTASE)
		Bra016791	2.35499		AT1G12090	3e-30	ELP (EXTENSIN-LIKE PROTEIN)
		Bra032150	2.35326		AT3G20370	3e-109	meprin and TRAF homology domain-containing protein
		Bra005992	2.3486		AT5G08415	0	lipoic acid synthase family protein
		Bra027672	2.34682		AT1G63970	1e-96	2-C-methyl-D-erythritol 2,4-cyclodiphosphate synthase
		Bra016382	2.34497		AT1G22370	0	AtUGT85A5 (UDP-glucosyl transferase 85A5)
		Bra029311	2.32954		AT5G61420	6e-125	MYB28 (myb domain protein 28)
		Bra004252	2.3277		AT1G67740	5e-45	PSBY
		Bra000769	2.32059		AT4G12320	0	CYP706A6
		Bra013053	2.26938		AT4G35000	5e-128	APX3 (ASCORBATE PEROXIDASE 3)
		Bra016364	2.24476		AT5G28010	2e-74	Bet v I allergen family protein
		Bra005424	2.21354		AT2G34420	8e-90	LHB1B2 (PHOTOSYSTEM II LIGHT HARVESTING COMPLEX GENE B1B2)
		Bra030155	2.1915		AT1G29660	0	GDSL-motif lipase/hydrolase family protein
		Bra020639	2.18916		AT5G49460	0	ACLB-2
		Bra004055	2.15977		AT1G68010	0	HPR
		Bra018568	2.12685		AT1G09310	6e-66	unknown protein
		Bra022920	2.10601		AT2G25450	2e-155	2-oxoglutarate-dependent dioxygenase, putative
		Bra038088	2.0533		AT4G15210	0	ATBETA-AMY
		Bra018372	2.0369		AT2G29630	0	THIC
		Bra000401	2.02533		AT2G45740	3e-120	PEX11D; PEX11D
		Bra033412	2.00807		AT1G03600	5e-49	photosystem II family protein
		Bra018750	1.99134		AT1G23160	0	auxin-responsive GH3 family protein
		Bra006567	1.92546		AT5G20630	2e-109	GLP3, GLP3A, GLP3B, ATGER3, GER3
		Bra005428	No expression in F1		AT2G34390	4e-120	NIP2;1, NLM4
		Bra006843	No expression in F1		AT5G56920	1e-65	unknown protein
		Bra006860	No expression in F1		AT5G56710	3e-46	60S ribosomal protein L31 (RPL31C)
		Bra011149	No expression in F1		AT5G63820	2e-44	unknown protein
		Bra012282	No expression in F1		AT1G21500	6e-23	unknown protein
		Bra018819	No expression in F1		AT1G49975	2e-41	unknown protein
		Bra022936	No expression in F1		AT2G33380	4e-113	RD20
		Bra026668	No expression in F1		None
		Bra036161	No expression in F1		AT5G48760	4e-112	60S ribosomal protein L13A (RPL13aD)
		Bra037613	No expression in F1		AT5G36228	6e-21	nucleic acid binding / zinc ion binding

## Sheet: Table S6
	Table S6 Differentially expressed genes between R29 and F1 in 2 day cotyledon
		B. rapa			Highly homologous genes in A. thaliana
		Gene	Fold change (log2) F1/R29		Gene	E-value	Annotations
	R29>F1	Bra002539	-7.26336		AT5G59720	3e-62	HSP18.2 (heat shock protein 18.2)
		Bra027999	-7.0939		AT4G10250	5e-57	ATHSP22.0
		Bra016635	-6.20261		AT1G16710	1e-50	HAC12 (histone acetyltransferase of the CBP family 12)
		Bra026317	-5.84412		AT4G27670	2e-93	HSP21 (HEAT SHOCK PROTEIN 21)
		Bra034350	-5.40221		None
		Bra004058	-5.31689		AT3G45140	0	LOX2 (LIPOXYGENASE 2)
		Bra000703	-5.12756		AT4G10250	2e-89	ATHSP22.0
		Bra020322	-5.07041		AT5G59310	6e-43	LTP4 (LIPID TRANSFER PROTEIN 4)
		Bra029891	-4.36389		AT3G11050	4e-107	ATFER2 (ferritin 2)
		Bra038969	-4.24841		AT4G14080	0	MEE48 (maternal effect embryo arrest 48)
		Bra004474	-4.21536		AT2G47180	2e-180	AtGolS1 (Arabidopsis thaliana galactinol synthase 1)
		Bra021388	-4.17246		AT2G47180	0	AtGolS1 (Arabidopsis thaliana galactinol synthase 1)
		Bra040853	-3.98538		AT5G39850	2e-93	40S ribosomal protein S9 (RPS9C)
		Bra039490	-3.93647		AT4G18780	6e-92	IRX1 (IRREGULAR XYLEM 1)
		Bra006137	-3.8975		AT5G12020	2e-61	HSP17.6II (17.6 KDA CLASS II HEAT SHOCK PROTEIN)
		Bra030099	-3.8729		AT1G28470	3e-158	ANAC010 (ARABIDOPSIS NAC DOMAIN CONTAINING PROTEIN 10)
		Bra009105	-3.80877		AT5G05340	6e-130	peroxidase, putative
		Bra020499	-3.77892		AT5G25450	9e-51	ubiquinol-cytochrome C reductase complex 14 kDa protein, putative
		Bra011129	-3.6953		AT4G29690	0	type I phosphodiesterase/nucleotide pyrophosphatase family protein
		Bra007739	-3.67402		AT3G63350	2e-112	HSFA7B (HEAT SHOCK TRANSCRIPTION FACTOR A7B)
		Bra019591	-3.60831		AT3G49320	0	unknown protein
		Bra005948	-3.54797		AT5G07620	3e-133	protein kinase family protein
		Bra023360	-3.46342		AT5G12020	5e-70	HSP17.6II (17.6 KDA CLASS II HEAT SHOCK PROTEIN)
		Bra024533	-3.46202		AT4G02450	2e-17	glycine-rich protein
		Bra037292	-3.45786		AT1G49150	8e-09	unknown protein
		Bra009741	-3.44481		AT5G24280	0	DMS3 (DEFECTIVE IN MERISTEM SILENCING 3)
		Bra026084	-3.37035		AT1G16030	0	Hsp70b (heat shock protein 70B)
		Bra006671	-3.31658		AT5G60250	0	zinc finger (C3HC4-type RING finger) family protein
		Bra006521	-3.29904		AT3G22320	2e-64	RPB5A (RNA POLYMERASE II FIFTH LARGEST SUBUNIT, A)
		Bra030958	-3.29797		AT5G55890	1e-108	unknown protein
		Bra024477	-3.16595		AT2G18193	0	AAA-type ATPase family protein
		Bra037477	-3.10313		AT5G48570	0	ATFKBP65
		Bra008920	-2.98841		AT5G12020	3e-65	HSP17.6II (17.6 KDA CLASS II HEAT SHOCK PROTEIN)
		Bra008570	-2.91499		AT5G17220	4e-94	ATGSTF12 (ARABIDOPSIS THALIANA GLUTATHIONE S-TRANSFERASE PHI 12)
		Bra005947	-2.91137		AT5G07610	3e-141	F-box family protein
		Bra029811	-2.85514		AT3G10020	9e-72	unknown protein
		Bra015922	-2.84213		AT1G74310	0	ATHSP101 (ARABIDOPSIS THALIANA HEAT SHOCK PROTEIN 101)
		Bra016644	-2.83943		AT1G16030	0	Hsp70b (heat shock protein 70B)
		Bra021035	-2.7421		AT4G17710	0	HDG4 (HOMEODOMAIN GLABROUS 4)
		Bra029174	-2.7157		AT5G51440	2e-67	23.5 kDa mitochondrial small heat shock protein (HSP23.5-M)
		Bra012416	-2.70479		AT1G24070	0	ATCSLA10
		Bra021157	-2.65051		AT3G16050	8e-149	ATPDX1.2 (ARABIDOPSIS THALIANA PYRIDOXINE BIOSYNTHESIS 1.2,)
		Bra000557	-2.6382		AT2G26150	2e-153	HSFA2 (HEAT SHOCK TRANSCRIPTION FACTOR A2)
		Bra020152	-2.63725		AT5G21150	0	AGO9 (ARGONAUTE 9)
		Bra016726	-2.62101		AT5G43690	2e-129	sulfotransferase family protein
		Bra028628	-2.51005		AT5G09590	0	MTHSC70-2 (MITOCHONDRIAL HSP70 2)
		Bra013872	-2.37827		AT4G25200	1e-72	ATHSP23.6-MITO (MITOCHONDRION-LOCALIZED SMALL HEAT SHOCK PROTEIN 23.6)
		Bra038958	-2.36576		AT5G37340	0	zinc finger (ZPR1-type) family protein
		Bra009391	-2.3343		AT5G09570	2e-27	unknown protein
	R29<F1	Bra033859	10.5833		AT1G32080	0	membrane protein, putative
		Bra034652	9.80619		None
		Bra025877	8.3864		AT1G66235	4e-09	unknown protein
		Bra019377	8.20692		AT4G22490	2e-42	Bifunctional inhibitor/lipid-transfer protein/seed storage 2S albumin superfamily protein
		Bra002577	8.14391		AT3G62030	2e-45	CYCLOPHILIN 20-3
		Bra017224	7.33655		AT2G36750	0	UGT73C1 (UDP-GLUCOSYL TRANSFERASE 73C1)
		Bra004209	7.30234		AT1G67195	9e-23	MIR414 (MICRORNA 414)
		Bra001453	7.25542		AT3G12500	1e-95	ATHCHIB (ARABIDOPSIS THALIANA BASIC CHITINASE)
		Bra006427	7.14391		AT5G17900	2e-118	unknown protein
		Bra014317	6.85225		AT1G52230	6e-57	PSAH2 (PHOTOSYSTEM I SUBUNIT H2)"
		Bra015717	6.81229		AT1G76860	3e-46	Small nuclear ribonucleoprotein family protein
		Bra040246	6.7795		AT3G05900	3e-34	neurofilament protein-related
		Bra019571	6.72887		AT3G48890	5e-49	ATMP2
		Bra010821	6.64033		AT1G29660	0	GDSL-motif lipase/hydrolase family protein
		Bra039113	6.35645		AT3G01500	1e-145	CA1 (CARBONIC ANHYDRASE 1)
		Bra023485	6.26384		AT5G14740	2e-137	CA2 (CARBONIC ANHYDRASE 2)
		Bra027096	5.74594		AT3G15870	6e-149	oxidoreductase
		Bra002347	5.6764		AT5G20960	0	AAO1 (ARABIDOPSIS ALDEHYDE OXIDASE 1)
		Bra040221	5.6764		AT3G06400	0	CHR11 (CHROMATIN-REMODELING PROTEIN 11)
		Bra025297	5.54152		AT3G27690	3e-142	LHCB2.3
		Bra019510	5.43984		AT3G47650	1e-53	bundle-sheath defective protein 2 family
		Bra028617	5.35892		AT5G09760	0	pectinesterase family protein
		Bra005425	5.3164		AT2G34430	1e-149	LHB1B1
		Bra010724	5.21487		AT1G73490	2e-24	RNA recognition motif (RRM)-containing protein
		Bra001975	5.14391		AT2G16365	1e-152	F-box family protein
		Bra020698	5.11791		AT3G07460	6e-47	unknown protein
		Bra000019	5.10914		AT2G37770	5e-159	aldo/keto reductase family protein
		Bra014486	4.94536		AT2G28580	1e-113	unknown protein
		Bra013148	4.9279		AT2G13360	0	AGT (ALANINE:GLYOXYLATE AMINOTRANSFERASE)
		Bra021797	4.90641		AT2G32530	0	ATCSLB03
		Bra012981	4.88773		AT5G61130	3e-68	PDCB1 (PLASMODESMATA CALLOSE-BINDING PROTEIN 1)
		Bra020780	4.60224		AT3G06070	1e-64	unknown protein
		Bra040641	4.56262		AT3G05190	0	aminotransferase class IV family protein
		Bra026740	4.55895		AT1G15910	0	FACTOR OF DNA METHYLATION 1
		Bra030537	4.51713		AT1G03600	4e-59	photosystem II family protein
		Bra034024	4.50214		AT5G38430	2e-90	ribulose bisphosphate carboxylase small chain 1B (RBCS-1B)
		Bra039202	4.48339		AT2G23510	0	SDT (SPERMIDINE DISINAPOYL ACYLTRANSFERASE)
		Bra026893	4.38095		AT1G13700	6e-131	galactosamine-6-phosphate isomerase family protein
		Bra030676	4.3705		AT1G07180	0	NDA1 (ALTERNATIVE NAD(P)H DEHYDROGENASE 1)
		Bra024187	4.36693		AT4G28640	8e-86	IAA11 (INDOLE-3-ACETIC ACID INDUCIBLE 11)
		Bra011636	4.3386		AT4G35770	2e-80	SEN1 (SENESCENCE 1)
		Bra039070	4.32475		AT3G27690	4e-140	LHCB2.3
		Bra012702	4.31955		AT4G13410	0	ATCSLA15
		Bra034099	4.31032		AT4G23680	9e-72	major latex protein-related
		Bra021163	4.30464		AT3G16140	1e-51	PSAH-1 (photosystem I subunit H-1)
		Bra002666	4.26466		AT5G58240	8e-78	bis(5'-adenosyl)-triphosphatase, putative
		Bra004035	4.22964		AT1G68520	2e-175	zinc finger (B-box type) family protein
		Bra036642	4.21349		AT1G12520	7e-57	ATCCS (COPPER CHAPERONE FOR SOD1)
		Bra013183	4.09914		AT2G05100	9e-141	LHCB2.1, LHCB2; LHCB2.1
		Bra018834	4.08549		AT1G15890	0	disease resistance protein (CC-NBS-LRR class), putative
		Bra000983	4.05902		AT3G01870	0	unknown protein
		Bra004055	4.01441		AT1G68010	0	HPR
		Bra030431	3.96882		AT1G51650	1e-23	ATP synthase epsilon chain
		Bra040520	3.92314		AT3G01500	3e-151	CA1 (CARBONIC ANHYDRASE 1)
		Bra017236	3.88087		AT2G36430	0	unknown protein
		Bra016184	3.85698		AT1G70820	0	phosphoglucomutase, putative
		Bra011596	3.79051		AT4G35230	0	BSK1 (BR-SIGNALING KINASE 1)
		Bra005347	3.7795		AT1G32470	7e-74	glycine cleavage system H protein, mitochondrial, putative
		Bra010357	3.76654		AT1G14800	5e-09	F-box family protein
		Bra032711	3.7654		AT4G23250	3e-167	EMB1290 (EMBRYO DEFECTIVE 1290)
		Bra025304	3.75532		AT3G27830	3e-51	RPL12-A (RIBOSOMAL PROTEIN L12-A)
		Bra002886	3.72887		AT5G55620	6e-38	unknown protein
		Bra019475	3.6973		AT3G46060	7e-87	small GTP-binding protein (ara-3)
		Bra027338	3.66268		AT3G14420	0	GOX1 (GLYCOLATE OXIDASE 1)
		Bra032345	3.63874		AT2G34420	2e-50	LHB1B2
		Bra021172	3.63489		AT3G16250	2e-104	NDF4 (NDH-DEPENDENT CYCLIC ELECTRON FLOW 1)
		Bra022468	3.63279		AT3G19930	0	STP4 (SUGAR TRANSPORTER 4)
		Bra020541	3.62413		AT5G26280	2e-166	meprin and TRAF homology domain-containing protein
		Bra039618	3.62196		AT2G18300	6e-119	basic helix-loop-helix (bHLH) family protein
		Bra005424	3.50403		AT2G34420	8e-90	LHB1B2
		Bra008663	3.44436		AT5G15900	5e-173	unknown protein
		Bra026230	3.38095		AT4G17090	0	CT-BMY (CHLOROPLAST BETA-AMYLASE)
		Bra032945	3.37537		AT3G26740	5e-32	CCL (CCR-LIKE)
		Bra007678	3.36475		AT3G62410	1e-54	CP12-2 (CP12 DOMAIN-CONTAINING PROTEIN 2)
		Bra019675	3.35989		AT1G14150	1e-81	oxygen evolving enhancer 3 (PsbQ) family protein
		Bra024741	3.35447		AT1G25490	7e-176	RCN1 (ROOTS CURL IN NPA)
		Bra003401	3.34177		AT3G60130	0	BGLU16 (BETA GLUCOSIDASE 16)
		Bra017920	3.33862		AT1G21500	4e-30	unknown protein
		Bra016862	3.3316		AT2G42690	0	lipase, putative
		Bra037191	3.3265		AT5G66040	9e-49	STR16 (SULFURTRANSFERASE PROTEIN 16)
		Bra024750	3.28976		AT1G25440	1e-171	zinc finger (B-box type) family protein
		Bra018372	3.27366		AT2G29630	0	THIC (ThiaminC)
		Bra028864	3.25303		AT5G02770	3e-58	unknown protein
		Bra026859	3.23702		AT1G14100	0	FUT8 (FUCOSYLTRANSFERASE 8)
		Bra035022	3.23603		AT1G78230	0	protein binding
		Bra026426	3.22982		AT4G26530	0	fructose-bisphosphate aldolase, putative
		Bra040988	3.22552		AT5G39520	2e-95	unknown protein
		Bra025812	3.21748		AT1G20340	8e-49	DRT112
		Bra003874	3.20321		AT1G72610	7e-94	GER1 (GERMIN-LIKE PROTEIN 1)
		Bra001809	3.19473		AT3G21055	1e-36	PSBTN (photosystem II subunit T)
		Bra037226	3.19453		AT2G18300	3e-124	basic helix-loop-helix (bHLH) family protein
		Bra036703	3.17786		AT2G20610	0	SUR1 (SUPERROOT 1)
		Bra021118	3.17113		AT1G28030	1e-130	oxidoreductase, 2OG-Fe(II) oxygenase family protein
		Bra007800	3.17026		AT2G25430	0	epsin N-terminal homology (ENTH) domain-containing protein
		Bra018629	3.15166		AT1G08380	1e-66	PSAO (photosystem I subunit O)
		Bra001774	3.14391		AT3G20080	6e-165	CYP705A15
		Bra005423	3.13541		AT2G34420	5e-101	LHB1B2
		Bra016156	3.11009		AT1G71200	1e-67	basic helix-loop-helix (bHLH) DNA-binding superfamily protein
		Bra015524	3.10462		AT2G30620	3e-18	histone H1.2
		Bra023713	3.09085		AT5G19220	0	APL1 (ADP GLUCOSE PYROPHOSPHORYLASE LARGE SUBUNIT 1)
		Bra018907	3.08574		AT1G51400	6e-24	photosystem II 5 kD protein
		Bra031624	3.0515		AT1G08380	5e-72	PSAO (photosystem I subunit O)
		Bra041155	3.03851		None
		Bra005927	3.01301		AT5G07200	5e-165	YAP169
		Bra001447	2.99665		AT3G12290	5e-154	tetrahydrofolate dehydrogenase/cyclohydrolase, putative
		Bra038011	2.96189		AT1G55670	3e-54	PSAG (PHOTOSYSTEM I SUBUNIT G)
		Bra015788	2.95346		AT1G76100	1e-48	PETE1 (PLASTOCYANIN 1)
		Bra001626	2.94536		AT3G16240	8e-122	DELTA-TIP
		Bra002370	2.94321		AT5G21430	1e-81	DNAJ heat shock N-terminal domain-containing protein
		Bra026982	2.93746		AT1G12250	2e-105	thylakoid lumenal protein-related
		Bra040582	2.93402		AT5G23960	0	TPS21 (TERPENE SYNTHASE 21)
		Bra038081	2.91045		AT4G15510	2e-104	photosystem II reaction center PsbP family protein
		Bra017857	2.90241		AT4G00585	2e-38	unknown protein
		Bra016650	2.88878		AT1G15820	2e-124	LHCB6 (LIGHT HARVESTING COMPLEX PSII SUBUNIT 6)
		Bra010350	2.87353		AT4G28750	5e-42	PSAE-1 (PSA E1 KNOCKOUT)
		Bra016284	2.87261		AT1G18730	1e-81	NDF6 (NDH DEPENDENT FLOW 6)
		Bra025682	2.83453		AT1G18730	1e-81	NDF6 (NDH DEPENDENT FLOW 6)
		Bra034799	2.82311		AT3G11940	8e-109	ATRPS5A (RIBOSOMAL PROTEIN 5A)
		Bra003221	2.81292		AT3G55800	6e-144	SBPASE (sedoheptulose-bisphosphatase)
		Bra032384	2.81071		AT1G30380	1e-55	PSAK (photosystem I subunit K)
		Bra009609	2.80278		AT5G02160	4e-41	unknown protein
		Bra030303	2.79335		AT2G21330	0	fructose-bisphosphate aldolase, putative
		Bra028087	2.78623		ATCG00490	0	RBCL
		Bra014268	2.76441		AT2G31670	2e-68	DABB1 (DIMERIC A/B BARREL DOMAINS-PROTEIN 1)
		Bra030830	2.76441		AT1G55850	0	CSLE1 (CELLULOSE SYNTHASE LIKE E1)
		Bra031129	2.71119		AT2G20570	6e-143	GPRI1 (GBF'S PRO-RICH REGION-INTERACTING FACTOR 1)
		Bra036216	2.7001		AT3G29240	1e-134	unknown protein
		Bra011057	2.68878		AT4G28750	8e-46	PSAE-1 (PSA E1 KNOCKOUT)
		Bra019349	2.66227		AT4G22890	7e-164	PGR5-LIKE A
		Bra003180	2.65848		AT3G54360	2e-177	protein binding / zinc ion binding
		Bra028906	2.64862		AT5G01530	1e-141	chlorophyll A-B binding protein CP29 (LHCB4)
		Bra007603	2.64785		AT3G61430	9e-163	PIP1A (PLASMA MEMBraNE INTRINSIC PROTEIN 1A); water channel"
		Bra011292	2.63743		AT1G77520	1e-146	O-methyltransferase family 2 protein
		Bra027250	2.63087		AT3G15360	8e-89	TRX-M4 (ARABIDOPSIS THIOREDOXIN M-TYPE 4)
		Bra014681	2.59908		AT3G56650	2e-129	thylakoid lumenal 20 kDa protein
		Bra039967	2.59594		AT2G29300	5e-124	tropinone reductase, putative / tropine dehydrogenase, putative
		Bra040482	2.55217		AT2G46820	1e-47	PSI-P (PHOTOSYSTEM I P SUBUNIT)
		Bra035535	2.53137		AT2G06520	2e-20	PSBX (photosystem II subunit X)
		Bra003499	2.49096		AT3G62410	3e-55	CP12-2 (CP12 DOMAIN-CONTAINING PROTEIN 2)
		Bra017453	2.48856		AT1G79850	2e-45	RPS17 (RIBOSOMAL PROTEIN S17)
		Bra039327	2.48212		AT2G45550	0	CYP76C4
		Bra000837	2.47069		AT4G03280	2e-108	PETC (PHOTOSYNTHETIC ELECTRON TRANSFER C)
		Bra000769	2.45621		AT4G12320	0	CYP706A6
		Bra004932	2.41363		AT2G45740	4e-122	PEX11D
		Bra019749	2.33305		AT1G12240	0	ATBETAFRUCT4
		Bra025385	2.31528		AT3G29240	7e-164	unknown protein
		Bra020666	2.30547		AT5G49030	0	OVA2 (ovule abortion 2)
		Bra021556	2.2877		AT3G14420	0	GOX1 (GLYCOLATE OXIDASE 1)
		Bra001551	2.23737		AT3G14420	1e-174	GOX1 (GLYCOLATE OXIDASE 1)
		Bra018876	2.22696		AT1G50900	4e-79	CONTAINS InterPro DOMAIN/s: Ankyrin (InterPro:IPR002110)
		Bra026087	2.19969		AT1G15980	0	NDF1 (NDH-DEPENDENT CYCLIC ELECTRON FLOW 1)
		Bra003190	No expression in F1		AT3G54600	0	DJ-1 family protein
		Bra014535	No expression in F1		AT3G59540	4e-31	60S ribosomal protein L38 (RPL38B)
		Bra025305	No expression in F1		AT3G27830	9e-50	RPL12-A (RIBOSOMAL PROTEIN L12-A)
		Bra035533	No expression in F1		AT2G06520	1e-19	PSBX (photosystem II subunit X)
		Bra038080	No expression in F1		AT4G15550	0	IAGLU (INDOLE-3-ACETATE BETA-D-GLUCOSYLTRANSFERASE)
		Bra040920	No expression in F1		AT5G23960	0	TPS21 (TERPENE SYNTHASE 21)

## Sheet: Table S7
	Table S7 Differentially expressed genes between F1 and MPV (Mid parent values) in 2 day cotyledon
		B. rapa			Highly homologous genes in A. thaliana
		Gene	Fold change (log2) MPV/F1		Gene	E-value	Annotations
	F1>MPV	Bra008162	-4.70578		AT1G74670	5e-48	gibberellin-responsive protein, putative
		Bra039113	-4.58318		AT3G01500	1e-145	CA1 (CARBONIC ANHYDRASE 1)
		Bra023485	-4.56878		AT5G14740	2e-137	CA2 (CARBONIC ANHYDRASE 2)
		Bra001563	-4.49428		AT3G14690	0	CYP72A15 (CYTOCHROME P450, FAMILY 72, SUBFAMILY A, POLYPEPTIDE 15)
		Bra034024	-4.0668		AT5G38430	2e-90	ribulose bisphosphate carboxylase small chain 1B (RBCS-1B)
		Bra021797	-4.00885		AT2G32530	0	CSLB03 (CELLULOSE SYNTHASE-LIKE B3)
		Bra030676	-3.91773		AT1G07180	0	NDA1 (ALTERNATIVE NAD(P)H DEHYDROGENASE 1)
		Bra014486	-3.85516		AT2G28580	1e-113	unknown protein
		Bra025522	-3.80094		AT5G41080	0	glycerophosphoryl diester phosphodiesterase family protein
		Bra013148	-3.78742		AT2G13360	0	AGT (ALANINE:GLYOXYLATE AMINOTRANSFERASE)
		Bra005347	-3.6893		AT1G32470	7e-74	glycine cleavage system H protein, mitochondrial, putative
		Bra040520	-3.68484		AT3G01500	3e-151	CA1 (CARBONIC ANHYDRASE 1)
		Bra013026	-3.56828		AT5G23240	0	DNAJ heat shock N-terminal domain-containing protein
		Bra029946	-3.56828		AT2G27420	8e-135	cysteine proteinase, putative
		Bra027096	-3.48582		AT3G15870	6e-149	oxidoreductase
		Bra010579	-3.32608		AT4G37220	5e-82	stress-responsive protein, putative
		Bra021163	-3.25097		AT3G16140	1e-51	PSAH-1 (photosystem I subunit H-1)
		Bra004035	-3.24635		AT1G68520	2e-175	zinc finger (B-box type) family protein
		Bra004581	-3.18495		AT2G40610	2e-112	ATEXPA8 (ARABIDOPSIS THALIANA EXPANSIN A8)
		Bra031315	-3.0907		AT3G21870	7e-89	CYCP2;1 (cyclin p2;1)
		Bra005637	-3.05371		AT2G31865	1e-150	poly (ADP-ribose) glycohydrolase (PARG) family protein
		Bra027338	-3.00159		AT3G14420	0	GOX1 (GLYCOLATE OXIDASE 1）
		Bra013175	-2.98332		AT2G05540	1e-05	glycine-rich protein
		Bra020293	-2.98332		AT5G59750	0	riboflavin biosynthesis protein, putative
		Bra024474	-2.97427		AT2G18300	3e-103	basic helix-loop-helix (bHLH) family protein
		Bra007678	-2.93752		AT3G62410	1e-54	CP12-2 (CP12 DOMAIN-CONTAINING PROTEIN 2)
		Bra026426	-2.90758		AT4G26530	0	fructose-bisphosphate aldolase, putative
		Bra000019	-2.90347		AT2G37770	5e-159	aldo/keto reductase family protein
		Bra023713	-2.89374		AT5G19220	0	APL1 (ADP GLUCOSE PYROPHOSPHORYLASE LARGE SUBUNIT 1)
		Bra004055	-2.88318		AT1G68010	0	HPR (HYDROXYPYRUVATE REDUCTASE)
		Bra003874	-2.88035		AT1G72610	7e-94	GER1 (GERMIN-LIKE PROTEIN 1)
		Bra003499	-2.85552		AT3G62410	3e-55	CP12-2 (CP12 DOMAIN-CONTAINING PROTEIN 2)
		Bra012226	-2.85301		AT1G20340	1e-57	DRT112 (DNA-DAMAGE-REPAIR/TOLERATION PROTEIN 112)
		Bra032945	-2.83771		AT3G26740	5e-32	CCL (CCR-LIKE)
		Bra018492	-2.83132		AT4G04540	0	protein kinase family protein
		Bra016650	-2.79858		AT1G15820	2e-124	LHCB6 (LIGHT HARVESTING COMPLEX PSII SUBUNIT 6)
		Bra005424	-2.7827		AT2G34420	8e-90	LHB1B2 (PHOTOSYSTEM II LIGHT HARVESTING COMPLEX GENE B1B2)
		Bra030319	-2.76992		AT2G21140	8e-58	ATPRP2 (PROLINE-RICH PROTEIN 2)
		Bra003221	-2.7511		AT3G55800	6e-144	SBPASE (sedoheptulose-bisphosphatase); phosphoric ester hydrolase/ sedoheptulose-bisphosphatase
		Bra035943	-2.73989		AT5G61060	4e-100	HDA05 (HISTONE DEACETYLASE 5)
		Bra015350	-2.73347		AT1G04800	5e-14	glycine-rich protein
		Bra026991	-2.7244		AT1G12110	0	NRT1.1 (NITRATE TRANSPORTER 1.1)
		Bra030653	-2.69261		AT1G06460	1e-99	ACD32.1 (ALPHA-CRYSTALLIN DOMAIN 32.1)
		Bra021172	-2.64562		AT3G16250	2e-104	NDF4 (NDH-DEPENDENT CYCLIC ELECTRON FLOW 1)
		Bra020780	-2.62222		AT3G06070	1e-64	unknown protein
		Bra037226	-2.61891		AT2G18300	3e-124	basic helix-loop-helix (bHLH) family protein
		Bra040988	-2.60481		AT5G39520	2e-95	unknown protein
		Bra033859	-2.59828		AT1G32080	0	membrane protein, putative
		Bra018372	-2.59088		AT2G29630	0	THIC (ThiaminC)
		Bra005611	-2.58516		AT2G32100	7e-54	OFP16 (ARABIDOPSIS THALIANA OVATE FAMILY PROTEIN 16)
		Bra019675	-2.58379		AT1G14150	1e-81	oxygen evolving enhancer 3 (PsbQ) family protein
		Bra009397	-2.57325		AT5G09660	0	PMDH2 (peroxisomal NAD-malate dehydrogenase 2)
		Bra017236	-2.56828		AT2G36430	0	unknown protein
		Bra032711	-2.56828		AT4G23250	3e-167	EMB1290 (EMBRYO DEFECTIVE 1290)
		Bra035852	-2.56828		AT5G63180	0	pectate lyase family protein
		Bra016052	-2.54181		AT1G72510	1e-57	unknown protein
		Bra018544	-2.49147		AT4G00165	4e-47	protease inhibitor/seed storage/lipid transfer protein (LTP) family protein
		Bra002370	-2.48462		AT5G21430	1e-81	DNAJ heat shock N-terminal domain-containing protein
		Bra005927	-2.48224		AT5G07200	5e-165	ATGA20OX3 (ARABIDOPSIS THALIANA GIBBERELLIN 20-OXIDASE 3)
		Bra011060	-2.46137		AT4G28780	0	GDSL-motif lipase/hydrolase family protein
		Bra037385	-2.45398		AT4G01080	0	unknown protein
		Bra037207	-2.41795		AT2G13360	0	AGT (ALANINE:GLYOXYLATE AMINOTRANSFERASE)
		Bra000769	-2.40277		AT4G12320	0	CYP706A6 (CYTOCHROME P450, FAMILY 706, SUBFAMILY A, POLYPEPTIDE 6)
		Bra010643	-2.36395		AT4G39970	1e-148	haloacid dehalogenase-like hydrolase family protein
		Bra022048	-2.35678		AT5G46600	0	unknown protein
		Bra036216	-2.35274		AT3G29240	1e-134	unknown protein
		Bra024750	-2.34476		AT1G25440	1e-171	zinc finger (B-box type) family protein
		Bra019749	-2.34439		AT1G12240	0	VAC-INV (VACUOLAR INVERTASE)
		Bra005984	-2.32882		AT5G08330	7e-56	TCP family transcription factor, putative
		Bra016184	-2.30734		AT1G70820	0	phosphoglucomutase, putative / glucose phosphomutase, putative
		Bra026230	-2.29075		AT4G17090	0	CT-BMY (CHLOROPLAST BETA-AMYLASE)
		Bra032345	-2.24635		AT2G34420	2e-50	LHB1B2 (PHOTOSYSTEM II LIGHT HARVESTING COMPLEX GENE B1B2)
		Bra027866	-2.22589		AT1G58410	0	disease resistance protein (CC-NBS-LRR class)
		Bra038011	-2.22306		AT1G55670	3e-54	PSAG (PHOTOSYSTEM I SUBUNIT G)
		Bra030303	-2.21565		AT2G21330	0	fructose-bisphosphate aldolase, putative
		Bra010038	-2.21214		AT5G49360	0	BXL1 (BETA-XYLOSIDASE 1)
		Bra025297	-2.19471		AT3G27690	3e-142	LHCB2.3 (PHOTOSYSTEM II LIGHT HARVESTING COMPLEX GENE 2.3)
		Bra025812	-2.18209		AT1G20340	8e-49	DRT112 (DNA-DAMAGE-REPAIR/TOLERATION PROTEIN 112)
		Bra016284	-2.16092		AT1G35350	0	EXS family protein / ERD1/XPR1/SYG1 family protein
		Bra036642	-2.10979		AT1G12520	7e-57	ATCCS (COPPER CHAPERONE FOR SOD1)
		Bra012492	-2.10783		AT1G25230	4e-162	purple acid phosphatase family protein
		Bra005423	-2.10576		AT2G34420	5e-101	LHB1B2 (PHOTOSYSTEM II LIGHT HARVESTING COMPLEX GENE B1B2)
		Bra035022	-2.09138		AT1G78230	0	protein binding
		Bra025682	-2.0701		AT1G18730	1e-81	NDF6 (NDH DEPENDENT FLOW 6)
		Bra032384	-2.0195		AT1G30380	1e-55	PSAK (photosystem I subunit K)
		Bra040482	-1.99093		AT2G46820	1e-47	PSI-P (PHOTOSYSTEM I P SUBUNIT)
		Bra026087	-1.9904		AT1G15980	0	NDF1 (NDH-DEPENDENT CYCLIC ELECTRON FLOW 1)
		Bra005731	-1.9846		AT5G02580	1e-37	unknown protein
		Bra001626	-1.94827		AT3G16240	8e-122	DELTA-TIP (DELTA TONOPLAST INTEGRAL PROTEIN)
		Bra031307	-1.93085		AT3G21760	0	UDP-glucosyl transferase family protein
		Bra002264	-1.92793		AT5G19850	2e-174	hydrolase, alpha/beta fold family protein
		Bra031247	-1.91797		AT3G21055	6e-21	PSBTN (photosystem II subunit T)
		Bra017920	-1.91658		AT1G21500	4e-30	unknown protein
		Bra015530	-1.90156		AT2G30570	9e-31	PSBW (PHOTOSYSTEM II REACTION CENTER W)
		Bra027531	-1.89938		AT5G44130	6e-78	FLA13 (FASCICLIN-LIKE ARABINOGALACTAN PROTEIN 13 PRECURSOR)
		Bra001809	-1.89187		AT3G21055	1e-36	PSBTN (photosystem II subunit T)
		Bra019349	-1.87749		AT4G22890	7e-164	PGR5-LIKE A
		Bra012475	-1.85988		AT1G25440	0	zinc finger (B-box type) family protein
		Bra002220	-1.83637		AT5G19190	1e-54	unknown protein
		Bra022936	-1.82823		AT2G33380	4e-113	RD20 (RESPONSIVE TO DESSICATION 20)
		Bra015380	-1.81996		AT1G05010	2e-166	EFE (ETHYLENE-FORMING ENZYME)
		Bra029815	-1.78268		AT3G10060	2e-100	immunophilin, putative / FKBP-type peptidyl-prolyl cis-trans isomerase, putative
		Bra039967	-1.75572		AT2G29300	5e-124	tropinone reductase, putative / tropine dehydrogenase, putative
		Bra025385	-1.75482		AT3G29240	7e-164	unknown protein
		Bra039327	-1.74885		AT2G45550	0	CYP76C4 (CYTOCHROME P450, FAMILY 76, SUBFAMILY C, POLYPEPTIDE 4)
		Bra004932	-1.73456		AT2G45740	4e-122	PEX11D (PEROXIN 11D)
		Bra006835	-1.73285		AT5G57040	1e-87	lactoylglutathione lyase family protein / glyoxalase I family protein
		Bra007603	-1.72593		AT3G61430	9e-163	PIP1A (PLASMA MEMBraNE INTRINSIC PROTEIN 1A)
		Bra012282	-1.66431		AT1G21500	6e-23	unknown protein
	F1<MPV	Bra002539	6.57383		AT5G59720	3e-62	HSP18.2 (heat shock protein 18.2)
		Bra027999	6.52843		AT4G10250	5e-57	ATHSP22.0
		Bra005937	6.35356		AT5G07470	1e-79	PMSR3 (PEPTIDEMETHIONINE SULFOXIDE REDUCTASE 3)
		Bra016635	5.42607		AT1G16710	1e-50	HAC12 (histone acetyltransferase of the CBP family 12)
		Bra026317	5.34092		AT4G27670	2e-93	HSP21 (HEAT SHOCK PROTEIN 21)
		Bra034350	4.52975		AT2G27380	0.005	ATEPR1 (EXTENSIN PROLINE-RICH 1)
		Bra000703	4.45409		AT4G10250	2e-89	ATHSP22.0
		Bra004058	4.44481		AT3G45140	0	LOX2 (LIPOXYGENASE 2)
		Bra036158	4.31589		AT5G48850	4e-152	ATSDI1 (SULPHUR DEFICIENCY-INDUCED 1)
		Bra020322	4.19422		AT5G59310	6e-43	LTP4 (LIPID TRANSFER PROTEIN 4)
		Bra029573	4.14596		AT1G43910	2e-176	AAA-type ATPase family protein
		Bra005939	3.93687		AT5G07470	3e-79	PMSR3 (PEPTIDEMETHIONINE SULFOXIDE REDUCTASE 3)
		Bra006137	3.62757		AT5G12020	2e-61	HSP17.6II (17.6 KDA CLASS II HEAT SHOCK PROTEIN)
		Bra021388	3.61545		AT2G47180	0	AtGolS1 (Arabidopsis thaliana galactinol synthase 1)
		Bra029891	3.58459		AT3G11050	4e-107	ATFER2 (ferritin 2)
		Bra038969	3.4039		AT4G14080	0	MEE48 (maternal effect embryo arrest 48)
		Bra004474	3.40126		AT2G47180	2e-180	AtGolS1 (Arabidopsis thaliana galactinol synthase 1)
		Bra040853	3.3975		AT5G39850	2e-93	40S ribosomal protein S9 (RPS9C)
		Bra007739	3.35268		AT3G63350	2e-112	AT-HSFA7B (HEAT SHOCK TRANSCRIPTION FACTOR A7B)
		Bra030099	3.27721		AT1G28470	3e-158	ANAC010 (ARABIDOPSIS NAC DOMAIN CONTAINING PROTEIN 10)
		Bra005938	3.2519		AT5G07470	5e-81	PMSR3 (PEPTIDEMETHIONINE SULFOXIDE REDUCTASE 3)
		Bra020499	3.23477		AT5G25450	9e-51	ubiquinol-cytochrome C reductase complex 14 kDa protein, putative
		Bra023360	3.07041		AT5G12020	5e-70	HSP17.6II (17.6 KDA CLASS II HEAT SHOCK PROTEIN)
		Bra009105	3.06929		AT5G05340	6e-130	peroxidase, putative
		Bra039490	3.05946		AT4G18780	6e-92	IRX1 (IRREGULAR XYLEM 1)
		Bra011129	3.01238		AT4G29690	0	type I phosphodiesterase/nucleotide pyrophosphatase family protein
		Bra005948	3.0074		AT5G07620	3e-133	protein kinase family protein
		Bra030958	2.99421		AT5G55890	1e-108	unknown protein
		Bra024533	2.96488		AT4G02450	2e-17	glycine-rich protein
		Bra009741	2.95379		AT5G24280	0	DMS3 (DEFECTIVE IN MERISTEM SILENCING 3)
		Bra026084	2.94808		AT1G16030	0	Hsp70b (heat shock protein 70B)
		Bra015329	2.92357		AT1G04570	0	integral membrane transporter family protein
		Bra008920	2.8825		AT5G12020	3e-65	HSP17.6II (17.6 KDA CLASS II HEAT SHOCK PROTEIN)
		Bra019591	2.82404		AT3G49320	0	unknown protein
		Bra006671	2.81068		AT5G60250	0	zinc finger (C3HC4-type RING finger) family protein
		Bra015922	2.71934		AT1G74310	0	ATHSP101 (ARABIDOPSIS THALIANA HEAT SHOCK PROTEIN 101
		Bra037477	2.68015		AT5G48570	0	ATFKBP65
		Bra006521	2.67421		AT3G22320	2e-64	RPB5A (RNA POLYMERASE II FIFTH LARGEST SUBUNIT, A)
		Bra037292	2.66054		AT1G49150	8e-09	unknown protein
		Bra024609	2.65487		AT1G23550	9e-105	SRO2 (SIMILAR TO RCD ONE 2)
		Bra025324	2.56891		AT3G28210	4e-95	Encodes a putative zinc finger protein (PMZ)
		Bra031485	2.54214		AT1G60750	1e-171	oxidoreductase
		Bra024477	2.52036		AT2G18193	0	AAA-type ATPase family protein
		Bra008751	2.51446		AT5G14580	0	polyribonucleotide nucleotidyltransferase, putative
		Bra029811	2.47381		AT3G10020	9e-72	unknown protein
		Bra000044	2.46147		AT4G26690	0	SHV3 (SHAVEN 3)
		Bra016644	2.43717		AT1G16030	0	Hsp70b (heat shock protein 70B)
		Bra028628	2.43172		AT5G09590	0	MTHSC70-2 (MITOCHONDRIAL HSP70 2)
		Bra025941	2.36133		AT1G17870	0	EGY3 (ETHYLENE-DEPENDENT GRAVITROPISM-DEFICIENT AND YELLOW-GREEN-LIKE 3)
		Bra029174	2.35689		AT5G51440	2e-67	23.5 kDa mitochondrial small heat shock protein (HSP23.5-M)
		Bra005947	2.34492		AT5G07610	3e-141	F-box family protein
		Bra000557	2.33861		AT2G26150	2e-153	HSFA2 (HEAT SHOCK TRANSCRIPTION FACTOR A2)
		Bra013872	2.2326		AT4G25200	1e-72	ATHSP23.6-MITO (MITOCHONDRION-LOCALIZED SMALL HEAT SHOCK PROTEIN 23.6)
		Bra024263	2.21308		AT5G64060	2e-122	anac103 (Arabidopsis NAC domain containing protein 103)
		Bra040837	2.20163		AT4G27890	2e-101	nuclear movement family protein
		Bra008570	2.16868		AT5G17220	4e-94	ATGSTF12 (ARABIDOPSIS THALIANA GLUTATHIONE S-TRANSFERASE PHI 12)
		Bra008272	2.16458		AT4G30620	3e-28	unknown protein
		Bra021035	2.10512		AT4G17710	0	HDG4 (HOMEODOMAIN GLABROUS 4)
		Bra020721	2.09641		AT5G48030	0	GFA2 (GAMETOPHYTIC FACTOR 2)
		Bra004553	2.08963		AT2G46240	1e-105	BAG6 (BCL-2-ASSOCIATED ATHANOGENE 6)
		Bra012416	2.08227		AT1G24070	0	CSLA10 (CELLULOSE SYNTHASE LIKE A10)
		Bra009391	2.08157		AT5G09570	2e-27	unknown protein
		Bra020152	2.07339		AT5G21150	0	AGO9 (ARGONAUTE 9)
		Bra012828	2.04705		AT3G51910	2e-98	AT-HSFA7A (ARABIDOPSIS THALIANA HEAT SHOCK TRANSCRIPTION FACTOR A7A)
		Bra021157	2.04081		AT3G16050	8e-149	ATPDX1.2 (ARABIDOPSIS THALIANA PYRIDOXINE BIOSYNTHESIS 1.2)
		Bra038958	2.02174		AT5G37340	0	zinc finger (ZPR1-type) family protein
		Bra000371	2.01545		AT2G40360	0	transducin family protein / WD-40 repeat family protein
		Bra018969	2.00157		AT1G52400	0	BGLU18 (BETA GLUCOSIDASE 18)
		Bra006160	1.9965		AT5G12420	0	unknown protein
		Bra023741	1.96286		AT1G65660	0	SMP1 (SWELLMAP 1)
		Bra034921	1.94358		AT1G43780	0	scpl44 (serine carboxypeptidase-like 44)
		Bra020728	1.93736		AT5G47830	4e-70	unknown protein
		Bra029677	1.91434		AT3G07770	0	ATP binding
		Bra008566	1.89842		AT5G17270	0	tetratricopeptide repeat (TPR)-containing protein
		Bra016060	1.89769		AT1G72416	2e-61	heat shock protein binding
		Bra010256	1.89374		AT4G31120	0	SKB1 (SHK1 BINDING PROTEIN 1)
		Bra016726	1.81003		AT5G43690	2e-129	sulfotransferase family protein
		Bra040027	1.80536		AT3G07770	0	ATP binding
		Bra036693	1.78673		AT1G20720	0	RAD3-like DNA-binding helicase protein
		Bra011735	1.7433		AT4G36990	2e-91	HSF4 (HEAT SHOCK FACTOR 4)
		Bra000556	1.71405		AT5G19100	6e-99	extracellular dermal glycoprotein-related
		Bra039628	1.70266		AT2G18220	0	RBL (REBELOTE)
		Bra005610	1.70059		AT2G32120	0	HSP70T-2 (HEAT-SHOCK PROTEIN 70T-2)
		Bra015989	1.69794		AT1G73480	0	hydrolase, alpha/beta fold family protein
		Bra034795	1.64766		AT3G11964	0	RNA binding
		Bra037957	No expression in parents		AT1G54020	1e-168	myrosinase-associated protein, putative

## Sheet: Table S8
	Table S8 GO term overrepresented in differentially expressed genes between parental lines in 2 day cotyledon
	GO accession	Term type	Term	p value	FDR
	S27<R29 expressed genes
	GO:0050896	P	Response to stimulus	5.5e-05	0.011
	GO:0006950	P	Response to stress	6.1e-05	0.011
	GO:0042221	P	Response to chemical stimulus	0.00023	0.019
	GO:0044262	P	Cellular carbohydrate metabolic process	0.00028	0.019
	GO:0005975	P	Carbohydrate metabolic process	0.00028	0.019
	GO:0005737	C	Cytoplasm	0.00028	0.032
	GO:0009056	P	Catabolic process	0.00055	0.032
	GO:0009755	P	Hormone-mediated signaling pathway	0.0011	0.042
	GO:0032870	P	Cellular response to hormone stimulus	0.0011	0.042
	GO:0016051	P	Carbohydrate biosynthetic process	0.0012	0.042
	GO:0044444	C	Cytoplasmic part	0.0012	0.067
	GO:0009719	P	Response to endogenous stimulus	0.0013	0.042
	GO:0071495	P	Cellular response to endogenous stimulus	0.0016	0.042
	GO:0019748	P	Secondary metabolic process	0.0016	0.042
	GO:0006412	P	Translation	0.0016	0.042
	GO:0044248	P	Cellular catabolic process	0.0017	0.042
	GO:0010033	P	Response to organic substance	0.0019	0.043
	GO:0009628	P	Response to abiotic stimulus	0.002	0.043
	GO:0051707	P	Response to other organism	0.0028	0.057
	GO:0009725	P	Response to hormone stimulus	0.0029	0.057
	GO:0044424	C	Intracellular part	0.0032	0.071
	GO:0032787	P	Monocarboxylic acid metabolic process	0.0033	0.06
	GO:0071310	P	Cellular response to organic substance	0.0038	0.066
	GO:0005622	C	Intracellular	0.0038	0.071
	GO:0009607	P	Response to biotic stimulus	0.0039	0.066
	GO:0044434	C	Chloroplast part	0.004	0.071
	GO:0009266	P	Response to temperature stimulus	0.0042	0.067
	GO:0044446	C	Intracellular organelle part	0.0047	0.071
	GO:0044422	C	Organelle part	0.0048	0.071
	GO:0070887	P	Cellular response to chemical stimulus	0.0049	0.074
	GO:0007242	P	Intracellular signaling cascade	0.0054	0.075
	GO:0044265	P	Cellular macromolecule catabolic process	0.0056	0.075
	GO:0046907	P	Intracellular transport	0.0056	0.075
	GO:0031090	C	Organelle membrane	0.0056	0.071
	GO:0016787	F	Hydrolase activity	0.0057	0.095
	GO:0016798	F	Hydrolase activity, acting on glycosyl bonds	0.0057	0.095
	GO:0007165	P	Signal transduction	0.0058	0.075
	GO:0005840	C	Ribosome	0.006	0.071
	GO:0009057	P	Macromolecule catabolic process	0.0063	0.078
	GO:0044435	C	Plastid part	0.0064	0.071
	GO:0043229	C	Intracellular organelle	0.0074	0.071
	GO:0043226	C	Organelle	0.0074	0.071
	GO:0023046	P	Signaling process	0.0078	0.09
	GO:0023060	P	Signal transmission	0.0078	0.09
	GO:0051704	P	Multi-organism process	0.0087	0.096
	GO:0008152	P	Metabolic process	0.0088	0.096
	GO:0009987	P	Cellular process	0.0091	0.096
	GO:0044085	P	Cellular component biogenesis	0.0095	0.096
	GO:0051649	P	Establishment of localization in cell	0.0096	0.096
	S27>R29 expressed genes
	GO:0016168	F	Chlorophyll binding	2.4e-08	1e-06
	GO:0030076	C	Light-harvesting complex	5.6e-08	9.5e-06
	GO:0044435	C	Plastid part	2.7e-06	0.00023
	GO:0015979	P	Photosynthesis	4.7e-06	0.001
	GO:0044434	C	Chloroplast part	3e-05	0.0017
	GO:0046906	F	Tetrapyrrole binding	4.2e-05	0.00087
	GO:0009532	C	Plastid stroma	5.2e-05	0.0022
	GO:0009536	C	Plastid	0.00013	0.0042
	GO:0042651	C	Thylakoid membrane	0.00015	0.0042
	GO:0034357	C	Photosynthetic membrane	0.00024	0.0058
	GO:0032991	C	Macromolecular complex	0.00031	0.0065
	GO:0044436	C	Thylakoid part	0.0004	0.0076
	GO:0044446	C	Intracellular organelle part	0.00056	0.0089
	GO:0044422	C	Organelle part	0.00057	0.0089
	GO:0055035	C	Plastid thylakoid membrane	0.00083	0.01
	GO:0009535	C	Chloroplast thylakoid membrane	0.00083	0.01
	GO:0009507	C	Chloroplast	0.00085	0.01
	C, Cellular component; F, Molecular function; P, Biological process

## Sheet: Table S9
	Table S9 GO terms overrepresented in differentially expressed genes between S27 and F1 in 2 day cotyledon
	GO accession	Term type	Term	p value	FDR
	S27>F1 expressed genes
	GO:0009408	P	Response to heat	8e-22	7.2e-20
	GO:0009644	P	Response to high light intensity	3.1e-17	1.4e-15
	GO:0009266	P	Response to temperature stimulus	6.6e-16	2e-14
	GO:0009642	P	Response to light intensity	2.1e-14	4.7e-13
	GO:0042542	P	Response to hydrogen peroxide	5.8e-13	1e-11
	GO:0000302	P	Response to reactive oxygen species	1.5e-11	2.3e-10
	GO:0009628	P	Response to abiotic stimulus	8.3e-10	1.1e-08
	GO:0006950	P	Response to stress	9.8e-10	1.1e-08
	GO:0006979	P	Response to oxidative stress	6.4e-09	6.5e-08
	GO:0010035	P	Response to inorganic substance	4.3e-08	3.9e-07
	GO:0009416	P	Response to light stimulus	4.8e-08	4e-07
	GO:0009314	P	Response to radiation	6e-08	4.5e-07
	GO:0050896	P	Response to stimulus	1.3e-07	9e-07
	GO:0042221	P	Response to chemical stimulus	1.9e-05	0.00012
	S27<F1 expressed genes
	GO:0044435	C	Plastid part	9.7e-09	1.6e-06
	GO:0044434	C	Chloroplast part	1.7e-08	1.6e-06
	GO:0009570	C	Chloroplast stroma	4.1e-07	2.5e-05
	GO:0009521	C	Photosystem	1e-06	4.6e-05
	GO:0009532	C	Plastid stroma	1.4e-06	5.2e-05
	GO:0005777	C	Peroxisome	5.7e-06	0.00015
	GO:0042579	C	Microbody	5.7e-06	0.00015
	GO:0005576	C	Extracellular region	6.6e-06	0.00015
	GO:0009579	C	Thylakoid	8.2e-06	0.00017
	GO:0015979	P	Photosynthesis	8.6e-06	0.0015
	GO:0044444	C	Cytoplasmic part	1.5e-05	0.00028
	GO:0006950	P	Response to stress	1.8e-05	0.0015
	GO:0050896	P	Response to stimulus	1.8e-05	0.0015
	GO:0048046	C	Apoplast	2.9e-05	0.00049
	GO:0009536	C	Plastid	3.5e-05	0.0005
	GO:0009507	C	Chloroplast	3.6e-05	0.0005
	GO:0005737	C	Cytoplasm	3.9e-05	0.0005
	GO:0044262	P	Cellular carbohydrate metabolic process	4.2e-05	0.0021
	GO:0016137	P	Glycoside metabolic process	4.3e-05	0.0021
	GO:0044446	C	Intracellular organelle part	4.5e-05	0.00052
	GO:0044422	C	Organelle part	4.6e-05	0.00052
	GO:0034357	C	Photosynthetic membrane	5.4e-05	0.00058
	GO:0005975	P	Carbohydrate metabolic process	0.0001	0.0042
	GO:0009526	C	Plastid envelope	0.0002	0.0021
	GO:0009409	P	Response to cold	0.00025	0.0085
	GO:0009628	P	Response to abiotic stimulus	0.00046	0.013
	GO:0009266	P	Response to temperature stimulus	0.00049	0.013
	GO:0031090	C	Organelle membrane	0.00052	0.0049
	GO:0009941	C	Chloroplast envelope	0.00054	0.0049
	GO:0006790	P	Sulfur metabolic process	0.00058	0.014
	GO:0031975	C	Envelope	0.00099	0.0082
	GO:0031967	C	Organelle envelope	0.00099	0.0082
	GO:0016829	F	Lyase activity	0.0012	0.041
	GO:0004091	F	Carboxylesterase activity	0.0018	0.041
	GO:0042651	C	Thylakoid membrane	0.0019	0.015
	GO:0044424	C	Intracellular part	0.0025	0.019
	GO:0030312	C	External encapsulating structure	0.0027	0.019
	GO:0005618	C	Cell wall	0.0027	0.019
	GO:0005622	C	Intracellular	0.0033	0.021
	GO:0043231	C	Intracellular membrane-bounded organelle	0.0034	0.021
	GO:0043227	C	Membrane-bounded organelle	0.0035	0.021
	GO:0016491	F	Oxidoreductase activity	0.0036	0.055
	GO:0043229	C	Intracellular organelle	0.0036	0.021
	GO:0043226	C	Organelle	0.0036	0.021
	GO:0016051	P	Carbohydrate biosynthetic process	0.0037	0.076
	GO:0044436	C	Thylakoid part	0.0041	0.023
	GO:0019752	P	Carboxylic acid metabolic process	0.0044	0.076
	GO:0043436	P	Oxoacid metabolic process	0.0044	0.076
	GO:0006082	P	Organic acid metabolic process	0.0044	0.076
	GO:0042180	P	Cellular ketone metabolic process	0.0048	0.077
	GO:0032991	C	Macromolecular complex	0.0054	0.03
	GO:0042221	P	Response to chemical stimulus	0.0063	0.095
	GO:0016788	F	Hydrolase activity, acting on ester bonds	0.0094	0.087
	GO:0032787	P	Monocarboxylic acid metabolic process	0.0095	0.13
	GO:0003824	F	Catalytic activity	0.0096	0.087
	GO:0009056	P	Catabolic process	0.0097	0.13
	C, Cellular component; F, Molecular function; P, Biological process

## Sheet: Table S10
	Table S10 GO terms overrepresented in differentially expressed genes between R29 and F1 in 2 day cotyledon
	GO accession	Term type	Term	p value	FDR
	R29>F1 expressed genes
	GO:0009408	P	Response to heat	3e-18	3.8e-16
	GO:0009266	P	Response to temperature stimulus	7.4e-13	4.6e-11
	GO:0009644	P	Response to high light intensity	1.6e-11	6.6e-10
	GO:0009628	P	Response to abiotic stimulus	5.3e-10	1.7e-08
	GO:0042542	P	Response to hydrogen peroxide	7.9e-10	2e-08
	GO:0009642	P	Response to light intensity	1.6e-09	3.3e-08
	GO:0006950	P	Response to stress	2.1e-09	3.7e-08
	GO:0006979	P	Response to oxidative stress	2.6e-09	4.1e-08
	GO:0000302	P	Response to reactive oxygen species	1.1e-08	1.5e-07
	GO:0050896	P	Response to stimulus	7.8e-06	9.7e-05
	GO:0042221	P	Response to chemical stimulus	6.3e-05	0.00069
	GO:0009416	P	Response to light stimulus	6.6e-05	0.00069
	GO:0009314	P	Response to radiation	7.7e-05	0.00074
	GO:0010035	P	Response to inorganic substance	8.4e-05	0.00075
	R29<F1 expressed genes
	GO:0015979	P	Photosynthesis	4.8e-27	1.7e-24
	GO:0009579	C	Thylakoid	1.1e-25	2.9e-23
	GO:0044435	C	Plastid part	2.7e-25	3.5e-23
	GO:0044434	C	Chloroplast part	1.6e-23	1.4e-21
	GO:0034357	C	Photosynthetic membrane	2.3e-21	1.5e-19
	GO:0009521	C	Photosystem	8.9e-21	4.7e-19
	GO:0044436	C	Thylakoid part	6.8e-18	3e-16
	GO:0031976	C	Plastid thylakoid	1e-15	3.4e-14
	GO:0009534	C	Chloroplast thylakoid	1e-15	3.4e-14
	GO:0031984	C	Organelle subcompartment	1.4e-15	4e-14
	GO:0044446	C	Intracellular organelle part	4.8e-15	1.2e-13
	GO:0044422	C	Organelle part	5e-15	1.2e-13
	GO:0009522	C	Photosystem I	8e-15	1.8e-13
	GO:0042651	C	Thylakoid membrane	2e-14	4e-13
	GO:0009536	C	Plastid	3.9e-14	7.4e-13
	GO:0009507	C	Chloroplast	6.5e-14	1.1e-12
	GO:0019684	P	Photosynthesis, light reaction	8.4e-13	1.5e-10
	GO:0055035	C	Plastid thylakoid membrane	1.7e-12	2.6e-11
	GO:0009535	C	Chloroplast thylakoid membrane	1.7e-12	2.6e-11
	GO:0031978	C	Plastid thylakoid lumen	2.2e-12	2.9e-11
	GO:0031977	C	Thylakoid lumen	2.2e-12	2.9e-11
	GO:0009543	C	Chloroplast thylakoid lumen	2.2e-12	2.9e-11
	GO:0032991	C	Macromolecular complex	5e-12	6.3e-11
	GO:0009773	P	Photosynthetic electron transport in photosystem I	2.2e-11	2.6e-09
	GO:0043234	C	Protein complex	3.7e-11	4.4e-10
	GO:0010287	C	Plastoglobule	5.1e-11	5.8e-10
	GO:0009532	C	Plastid stroma	6.3e-11	6.9e-10
	GO:0031090	C	Organelle membrane	6.5e-11	6.9e-10
	GO:0009767	P	Photosynthetic electron transport chain	1.4e-10	1.3e-08
	GO:0044444	C	Cytoplasmic part	1.5e-10	1.5e-09
	GO:0006091	P	Generation of precursor metabolites and energy	4.3e-10	3e-08
	GO:0016168	F	Chlorophyll binding	1.3e-09	8.8e-08
	GO:0005737	C	Cytoplasm	2.1e-09	2.1e-08
	GO:0009523	C	Photosystem II	5.9e-09	5.6e-08
	GO:0044424	C	Intracellular part	6.6e-09	6e-08
	GO:0009570	C	Chloroplast stroma	1.7e-08	1.5e-07
	GO:0005622	C	Intracellular	1.8e-08	1.5e-07
	GO:0022900	P	Electron transport chain	2.7e-08	1.6e-06
	GO:0043231	C	Intracellular membrane-bounded organelle	3.5e-08	2.9e-07
	GO:0030095	C	Chloroplast photosystem II	3.6e-08	2.9e-07
	GO:0043227	C	Membrane-bounded organelle	3.8e-08	2.9e-07
	GO:0043229	C	Intracellular organelle	7.6e-08	5.7e-07
	GO:0043226	C	Organelle	7.7e-08	5.7e-07
	GO:0030076	C	Light-harvesting complex	2.3e-07	1.6e-06
	GO:0044425	C	Membrane part	2.7e-07	1.9e-06
	GO:0055114	P	Oxidation reduction	4.3e-07	2.2e-05
	GO:0043233	C	Organelle lumen	1.1e-05	7.4e-05
	GO:0070013	C	Intracellular organelle lumen	1.1e-05	7.4e-05
	GO:0009416	P	Response to light stimulus	1.2e-05	0.00052
	GO:0046906	F	Tetrapyrrole binding	1.2e-05	0.00042
	GO:0031974	C	Membrane-enclosed lumen	1.2e-05	7.5e-05
	GO:0009314	P	Response to radiation	1.5e-05	0.0006
	GO:0016020	C	Membrane	3.4e-05	0.00021
	GO:0008152	P	Metabolic process	0.00015	0.0053
	GO:0005777	C	Peroxisome	0.00019	0.0011
	GO:0042579	C	Microbody	0.00019	0.0011
	GO:0044237	P	Cellular metabolic process	0.00038	0.012
	GO:0009628	P	Response to abiotic stimulus	0.00077	0.023
	GO:0044464	C	Cell part	0.0011	0.0064
	GO:0005623	C	Cell	0.0011	0.0064
	GO:0009987	P	Cellular process	0.0012	0.033
	GO:0016051	P	Carbohydrate biosynthetic process	0.0015	0.038
	GO:0005975	P	Carbohydrate metabolic process	0.0016	0.038
	GO:0016829	F	Lyase activity	0.0029	0.066
	GO:0034641	P	Cellular nitrogen compound metabolic process	0.0037	0.083
	GO:0050896	P	Response to stimulus	0.0041	0.085
	GO:0005576	C	Extracellular region	0.006	0.034
	GO:0009058	P	Biosynthetic process	0.0093	0.18
	GO:0044281	P	Small molecule metabolic process	0.0098	0.18
	C, Cellular component; F, Molecular function; P, Biological process

[truncated: 3 more sheets: Table S11, Table S12, Table S13]
